# Supplementary material for: Gene co-expression network analysis in zebrafish reveals chemical class specific modules
Source: BMC Genomics. 2021 Sep 13;22:658. doi: 10.1186/s12864-021-07940-4 (PMC8438978; doi:10.1186/s12864-021-07940-4)
Supplement: Supplementary file 1 — Additional file 1. [file 12864_2021_7940_MOESM1_ESM.xlsx]

## Sheet: Table S1
Supplementary Table 1: Summary of transcriptomic datasets
Treatment Number	Treatment	Treatment Short Name	Treatment amount	Replicates	FRCs	AHR2 Activator	Number of DEGs (log2FC > 1, adjusted p-vale < 0.05) compared to DMSO Control
1	DMSO Control for Retene, Benzo[k]fluoranthene, Benzo[j]fluoranthene, Dibenzo[a,h]pyrene, Dibenzo[a,i]pyrene, Benzo[b]fluoranthene, Fluoranthene, Phenanthrene, Acenapthene	DMSO_A	0.01	3	No	No	NA
2	Retene	Retene	12.2 uM	4	No	Yes	85
3	Benzo[j]fluoranthene	BjF	14.9 uM	4	No	Yes	56
4	Benzo[k]fluoranthene	BkF	1.9 uM	4	No	Yes	59
5	Dibenzo[a,h]pyrene	DBahP	10 uM	4	No	Yes	83
6	Dibenzo[a,i]pyrene	DBaiP	5 uM	4	No	Yes	19
7	Benzo[b]fluoranthene	BbF	50 uM	3	No	Yes	27
8	Fluoranthene	Fluoranthene	50 uM	4	No	No	21
9	Phenanthrene	Phenanthrene	50 uM	4	No	No	5
10	Acenapthene	Acenaphthene	50 uM	4	No	No	3
11	DMSO Control for 4H-cyclopenta[def]phenanthren-4-one, Carbazole, 3-nitrofluoranthene, 1,5-dimethylnaphthalene, 9-methylanthracene, 2-methylnaphthalene, Anthracene	DMSO_B	0.01	4	No	No	NA
12	4H-cyclopenta[def]phenanthren-4-one	4h-CPdefP	16.2 uM	4	No	No	65
13	Carbozole	Carbazole	50 uM	4	No	No	72
14	3-nitrofluoranthene	3-NF	1.9 uM	4	No	No	1
15	1,5-dimethylnaphthalene	1,5-DMN	50 uM	4	No	No	0
16	9-methylanthracene	9-MA	50 uM	4	No	No	103
17	2-methylnaphthalene	2-MN	50 uM	4	No	No	0
18	Anthracene	Anthracene	50 uM	4	No	No	5
19	DMSO Control for 3,3',5,5'-tetrabromobisphenol A, Bis(2-ethylhexyl) tetrabromophthalate, Tris(2-chloroisopropyl)phosphate, 2,2,4,4-tetra-bromodiphenyl ether, Tris(2,3-dibromopropyl) phosphate, Triisobutyl phosphate, Triisopropylated phenyl phosphate, Triphenyl phosphate, TetrabromobisphenolA-2-3-dibromopropyl ether, Tris(2-chloroethyl) phosphate	DMSO_FRC	0.0064	4	No	No	NA
20	3,3',5,5'-tetrabromobisphenol A	TBBPA	4 uM	4	Yes	No	1881
21	Bis(2-ethylhexyl) tetrabromophthalate	TBPH	72 uM	4	Yes	No	356
22	Tris(2-chloroisopropyl)phosphate	TCPP	85 uM	3	Yes	No	499
23	2,2,4,4-tetra-bromodiphenyl ether	BDE-47	85 uM	4	Yes	No	754
24	Tris(2,3-dibromopropyl) phosphate	TDBPP	3 uM	4	Yes	No	2639
25	Triisobutyl phosphate	TiBP	158 uM	4	Yes	No	2178
26	Triisopropylated phenyl phosphate	IPP	19.8 uM	4	Yes	No	1876
27	Triphenyl phosphate	TPP	8 uM	4	Yes	No	807
28	Tetrabromobisphenol A-2-3-dibromopropyl ether	TBBPA-DBPE	4 uM	4	Yes	No	1374
29	Tris(2-chloroethyl) phosphate	TCEP	85 uM	4	Yes	No	1190
30	DMSO Control for Benzo(a)pyrene, Dibenzo(a,l)pyrene, Benzo(pyrene)	DMSO_PE50_AK	0.01	7	No	No	NA
31	Benzo(a)pyrene 10 uM	B[a]P_10	10 uM	8	No	Yes	476
32	Dibenzo(a,l) pyrene	DBalP	10 uM	5	No	No	1679
33	Benzo(a)pyrene 1 uM	B[a]P_1	1 uM	6	No	Yes	271
34	DMSO Control for Benzanthrone, Benz(a)anthracene-7,12-dione, Phenanthrene-quinone	DMSO_PE50_BG	0.01	8	No	No	NA
35	Benzanthrone	BEZO	10 uM	4	No	No	157
36	Benz(a)anthracene-7,12-dione	7,12-B[a]AQ	10 uM	6	No	Yes	227
37	9,10-Phenanthrene-quinone	9,10-PQ	1.2 uM	6	No	No	107
38	DMSO Control for TCDD	DMSO_TCDD	0.001	4	No	No	NA
39	TCDD	TCDD	1 ng/mL	4	No	Yes	137

## Sheet: Table S2
Supplementary Table 2: Functional enrichment of all Genes in each module
Module	source	term_name	adjusted_p_value	term_size	query_size	intersection_size	Intersection Ratio
1	GO:MF	DNA binding	0.00035946	2461	149	36	0.241611
1	GO:BP	nervous system development	0.000412765	1727	146	31	0.212329
1	GO:BP	developmental process	0.000471212	4910	146	60	0.410959
1	GO:BP	anatomical structure development	0.000573766	4693	146	58	0.39726
1	GO:CC	nucleus	0.000631743	5251	146	61	0.417808
1	GO:BP	multicellular organism development	0.00249724	4291	146	53	0.363014
1	KEGG	Gap junction	0.00377972	94	43	6	0.139535
1	GO:BP	system development	0.0038394	3759	146	48	0.328767
1	GO:BP	central nervous system development	0.00421701	686	146	17	0.116438
1	GO:BP	covalent chromatin modification	0.00458411	288	146	11	0.0753425
1	GO:BP	regulation of cellular biosynthetic process	0.0110683	2545	146	36	0.246575
1	REAC	Neurotransmitter release cycle	0.0112409	47	63	5	0.0793651
1	GO:BP	regulation of cellular macromolecule biosynthetic process	0.0126508	2453	146	35	0.239726
1	GO:BP	regulation of transcription, DNA-templated	0.0127027	2242	146	33	0.226027
1	GO:BP	regulation of biosynthetic process	0.0131733	2565	146	36	0.246575
1	GO:CC	intracellular	0.0133045	11883	146	104	0.712329
1	GO:BP	embryo development	0.0145174	1179	146	22	0.150685
1	GO:BP	anatomical structure formation involved in morphogenesis	0.0162759	842	146	18	0.123288
1	GO:CC	intracellular organelle	0.0167845	9519	146	88	0.60274
1	GO:BP	regulation of gene expression	0.0182903	2823	146	38	0.260274
1	GO:BP	regulation of nucleic acid-templated transcription	0.0186585	2284	146	33	0.226027
1	GO:BP	regulation of RNA biosynthetic process	0.0188274	2285	146	33	0.226027
1	GO:BP	transcription, DNA-templated	0.0189555	2392	146	34	0.232877
1	GO:BP	regulation of macromolecule biosynthetic process	0.0197319	2504	146	35	0.239726
1	GO:CC	organelle	0.0199598	9850	146	90	0.616438
1	MIRNA	dre-miR-144-3p	0.0201941	4	3	2	0.666667
1	HP	Interictal epileptiform activity	0.0202157	244	46	11	0.23913
1	HP	Interictal EEG abnormality	0.0210129	245	46	11	0.23913
1	GO:BP	histone modification	0.0234192	281	146	10	0.0684932
1	REAC	Deactivation of the beta-catenin transactivating complex	0.0243072	29	63	4	0.0634921
1	GO:BP	nucleic acid-templated transcription	0.0268102	2432	146	34	0.232877
1	KEGG	Pentose phosphate pathway	0.0270095	22	43	3	0.0697674
1	GO:BP	RNA biosynthetic process	0.0282176	2438	146	34	0.232877
1	GO:BP	protein dealkylation	0.0289797	26	146	4	0.0273973
1	GO:BP	protein demethylation	0.0289797	26	146	4	0.0273973
1	GO:BP	regulation of nucleobase-containing compound metabolic process	0.0313286	2559	146	35	0.239726
1	GO:BP	multicellular organismal process	0.0347977	5316	146	58	0.39726
1	GO:BP	regulation of RNA metabolic process	0.0372448	2471	146	34	0.232877
1	GO:BP	chromatin organization	0.0379544	500	146	13	0.0890411
1	KEGG	Glycolysis / Gluconeogenesis	0.0427806	57	43	4	0.0930233
1	GO:BP	anatomical structure morphogenesis	0.0446998	2277	146	32	0.219178
1	GO:CC	membrane-bounded organelle	0.0470613	8459	146	79	0.541096
1	GO:BP	embryonic organ development	0.0472807	586	146	14	0.0958904
2	GO:CC	receptor complex	0.000168612	328	262	17	0.0648855
2	GO:MF	metal ion transmembrane transporter activity	0.000759552	533	287	21	0.0731707
2	GO:CC	calcium channel complex	0.00185178	59	262	7	0.0267176
2	GO:MF	gated channel activity	0.0020621	478	287	19	0.0662021
2	GO:CC	plasma membrane protein complex	0.00252688	533	262	20	0.0763359
2	GO:MF	cation transmembrane transporter activity	0.00292892	827	287	26	0.0905923
2	GO:MF	transmembrane transporter activity	0.00311545	1429	287	37	0.12892
2	GO:MF	protein binding	0.00317897	8525	287	138	0.480836
2	GO:MF	ion transmembrane transporter activity	0.00522341	1123	287	31	0.108014
2	GO:CC	ion channel complex	0.0076144	270	262	13	0.0496183
2	GO:CC	cation channel complex	0.0102621	202	262	11	0.0419847
2	GO:CC	transmembrane transporter complex	0.0114941	281	262	13	0.0496183
2	GO:CC	transporter complex	0.0137639	286	262	13	0.0496183
2	GO:CC	insulin receptor complex	0.0149405	7	262	3	0.0114504
2	GO:MF	transporter activity	0.0161072	1602	287	38	0.132404
2	GO:CC	plasma membrane	0.0169546	3607	262	69	0.263359
2	GO:MF	voltage-gated ion channel activity	0.0180446	249	287	12	0.0418118
2	GO:MF	insulin-activated receptor activity	0.020193	7	287	3	0.010453
2	GO:MF	insulin receptor substrate binding	0.020193	7	287	3	0.010453
2	TF	Factor: Pax-5; motif: RRMSWGANWYCTNRAGCGKRACSRYNSM	0.0213951	11826	301	174	0.578073
2	TF	Factor: Pax-5; motif: RRMSWGANWYCTNRAGCGKRACSRYNSM; match class: 0	0.0213951	11826	301	174	0.578073
2	GO:CC	cell periphery	0.0224093	3708	262	70	0.267176
2	GO:MF	voltage-gated channel activity	0.0226813	255	287	12	0.0418118
2	KEGG	MAPK signaling pathway	0.0274927	325	95	15	0.157895
2	GO:MF	GTPase binding	0.0276887	481	287	17	0.0592334
2	GO:BP	positive regulation of protein kinase B signaling	0.0293633	14	279	4	0.0143369
2	GO:MF	inorganic cation transmembrane transporter activity	0.0299327	787	287	23	0.0801394
2	GO:MF	inorganic molecular entity transmembrane transporter activity	0.0309675	1063	287	28	0.097561
2	GO:MF	ion channel activity	0.0339605	587	287	19	0.0662021
2	GO:CC	cellular anatomical entity	0.0342418	19719	262	256	0.977099
2	GO:MF	calcium ion transmembrane transporter activity	0.0369481	154	287	9	0.0313589
2	GO:CC	membrane	0.0384535	9669	262	148	0.564885
2	GO:MF	transmembrane receptor protein kinase activity	0.0402873	122	287	8	0.0278746
2	GO:BP	regulation of biological process	0.0448293	10174	279	164	0.587814
2	KEGG	Calcium signaling pathway	0.0472317	238	95	12	0.126316
2	MIRNA	dre-miR-140-5p	0.0496919	1	1	1	1
3	GO:BP	ATP synthesis coupled proton transport	1.23614e-05	23	71	5	0.0704225
3	GO:BP	energy coupled proton transport, down electrochemical gradient	1.23614e-05	23	71	5	0.0704225
3	GO:MF	proton-transporting ATP synthase activity, rotational mechanism	2.04089e-05	13	73	4	0.0547945
3	GO:BP	ATP biosynthetic process	2.39822e-05	26	71	5	0.0704225
3	GO:MF	proton channel activity	2.85065e-05	14	73	4	0.0547945
3	REAC	Mitochondrial biogenesis	4.44371e-05	24	41	5	0.121951
3	REAC	The citric acid (TCA) cycle and respiratory electron transport	9.58583e-05	126	41	8	0.195122
3	GO:CC	proton-transporting ATP synthase complex	0.000102709	20	74	4	0.0540541
3	KEGG	Citrate cycle (TCA cycle)	0.000104786	26	47	5	0.106383
3	GO:MF	phosphotransferase activity, phosphate group as acceptor	0.00014447	49	73	5	0.0684932
3	GO:BP	purine ribonucleoside triphosphate biosynthetic process	0.000203111	39	71	5	0.0704225
3	GO:BP	purine nucleoside triphosphate biosynthetic process	0.000203111	39	71	5	0.0704225
3	GO:BP	purine ribonucleoside triphosphate metabolic process	0.000336155	43	71	5	0.0704225
3	GO:CC	cytoplasm	0.000360795	7268	74	45	0.608108
3	REAC	Formation of ATP by chemiosmotic coupling	0.000505999	17	41	4	0.097561
3	REAC	Cristae formation	0.000505999	17	41	4	0.097561
3	GO:BP	purine nucleoside triphosphate metabolic process	0.000590442	48	71	5	0.0704225
3	GO:BP	ATP metabolic process	0.000679541	149	71	7	0.0985915
3	GO:BP	ribonucleoside triphosphate biosynthetic process	0.000803881	51	71	5	0.0704225
3	GO:BP	purine-containing compound metabolic process	0.000891452	310	71	9	0.126761
3	KEGG	Carbon metabolism	0.000914064	99	47	7	0.148936
3	GO:BP	nucleoside triphosphate biosynthetic process	0.00117849	55	71	5	0.0704225
3	GO:BP	ribonucleoside triphosphate metabolic process	0.00117849	55	71	5	0.0704225
3	GO:BP	purine-containing compound biosynthetic process	0.00215918	177	71	7	0.0985915
3	GO:MF	catalytic activity	0.00223366	7959	73	43	0.589041
3	GO:BP	purine ribonucleotide metabolic process	0.00228936	257	71	8	0.112676
3	GO:CC	mitochondrial protein complex	0.00345309	242	74	7	0.0945946
3	GO:BP	ribonucleotide metabolic process	0.0039912	277	71	8	0.112676
3	GO:BP	nucleoside triphosphate metabolic process	0.0042357	71	71	5	0.0704225
3	GO:BP	purine nucleotide metabolic process	0.00467481	283	71	8	0.112676
3	GO:BP	ribose phosphate metabolic process	0.0049237	285	71	8	0.112676
3	GO:CC	mitochondrial proton-transporting ATP synthase complex	0.0061925	19	74	3	0.0405405
3	GO:MF	nucleotide binding	0.00678515	3464	73	25	0.342466
3	GO:MF	nucleoside phosphate binding	0.00678515	3464	73	25	0.342466
3	GO:CC	proton-transporting two-sector ATPase complex	0.00871146	59	74	4	0.0540541
3	GO:BP	purine ribonucleotide biosynthetic process	0.0106912	148	71	6	0.084507
3	GO:CC	intracellular	0.0175315	11883	74	57	0.77027
3	KEGG	Oxidative phosphorylation	0.0188876	114	47	6	0.12766
3	GO:CC	proton-transporting ATP synthase complex, catalytic core F(1)	0.0195979	5	74	2	0.027027
3	GO:BP	ribonucleotide biosynthetic process	0.0198649	165	71	6	0.084507
3	GO:MF	anion binding	0.0199297	3929	73	26	0.356164
3	GO:CC	inner mitochondrial membrane protein complex	0.0203194	139	74	5	0.0675676
3	GO:BP	small molecule metabolic process	0.0204243	1308	71	15	0.211268
3	GO:BP	purine nucleotide biosynthetic process	0.0227514	169	71	6	0.084507
3	GO:BP	ribose phosphate biosynthetic process	0.0235234	170	71	6	0.084507
3	GO:BP	nucleobase-containing small molecule metabolic process	0.0255392	469	71	9	0.126761
3	GO:MF	small molecule binding	0.0319655	3794	73	25	0.342466
3	GO:MF	ATPase activity	0.0321428	467	73	8	0.109589
3	KEGG	Valine, leucine and isoleucine degradation	0.0354853	49	47	4	0.0851064
3	REAC	Pyruvate metabolism and Citric Acid (TCA) cycle	0.0395877	49	41	4	0.097561
3	GO:MF	ATP binding	0.0430715	2477	73	19	0.260274
3	GO:BP	nucleotide metabolic process	0.047396	390	71	8	0.112676
3	GO:BP	generation of precursor metabolites and energy	0.048006	285	71	7	0.0985915
4	GO:MF	DNA-binding transcription factor activity	1.78142e-08	1177	207	36	0.173913
4	GO:MF	DNA-binding transcription factor activity, RNA polymerase II-specific	2.98347e-08	637	207	26	0.125604
4	GO:MF	transcription regulator activity	1.67427e-06	1459	207	37	0.178744
4	GO:BP	regulation of RNA biosynthetic process	1.8335e-05	2285	202	49	0.242574
4	GO:BP	regulation of transcription, DNA-templated	2.82459e-05	2242	202	48	0.237624
4	GO:BP	regulation of cellular metabolic process	3.18685e-05	3837	202	68	0.336634
4	GO:BP	regulation of nucleic acid-templated transcription	5.03486e-05	2284	202	48	0.237624
4	GO:BP	regulation of primary metabolic process	5.3995e-05	3719	202	66	0.326733
4	GO:BP	regulation of nitrogen compound metabolic process	6.10593e-05	3647	202	65	0.321782
4	GO:BP	regulation of transcription by RNA polymerase II	7.31436e-05	1325	202	34	0.168317
4	GO:BP	regulation of cellular biosynthetic process	7.83501e-05	2545	202	51	0.252475
4	GO:BP	regulation of RNA metabolic process	8.09599e-05	2471	202	50	0.247525
4	GO:BP	regulation of biosynthetic process	0.000100639	2565	202	51	0.252475
4	GO:BP	regulation of macromolecule biosynthetic process	0.000122865	2504	202	50	0.247525
4	GO:BP	RNA biosynthetic process	0.00014047	2438	202	49	0.242574
4	GO:BP	regulation of cellular macromolecule biosynthetic process	0.000169559	2453	202	49	0.242574
4	GO:BP	transcription by RNA polymerase II	0.000185374	1378	202	34	0.168317
4	GO:BP	transcription, DNA-templated	0.000206041	2392	202	48	0.237624
4	GO:BP	regulation of nucleobase-containing compound metabolic process	0.000241279	2559	202	50	0.247525
4	GO:BP	nucleic acid-templated transcription	0.000338051	2432	202	48	0.237624
4	GO:BP	regulation of metabolic process	0.00039999	4178	202	69	0.341584
4	GO:BP	nucleobase-containing compound biosynthetic process	0.00147717	2798	202	51	0.252475
4	GO:BP	regulation of macromolecule metabolic process	0.00202265	3921	202	64	0.316832
4	GO:BP	aromatic compound biosynthetic process	0.00322643	2873	202	51	0.252475
4	GO:BP	heterocycle biosynthetic process	0.00357045	2883	202	51	0.252475
4	GO:BP	regulation of gene expression	0.0044505	2823	202	50	0.247525
4	GO:BP	neurogenesis	0.00561732	1114	202	27	0.133663
4	GO:BP	organic cyclic compound biosynthetic process	0.00830928	2969	202	51	0.252475
4	GO:BP	generation of neurons	0.012469	1029	202	25	0.123762
4	KEGG	Biosynthesis of amino acids	0.0203298	68	80	6	0.075
4	GO:BP	cell differentiation	0.0240404	2422	202	43	0.212871
4	GO:BP	response to chemical	0.0258855	2189	202	40	0.19802
4	GO:BP	cellular nitrogen compound biosynthetic process	0.026443	3438	202	55	0.272277
4	GO:BP	response to external stimulus	0.027255	1147	202	26	0.128713
4	GO:BP	anatomical structure development	0.0276286	4693	202	69	0.341584
4	GO:BP	cellular developmental process	0.0290285	2441	202	43	0.212871
4	GO:BP	neuron differentiation	0.0293656	948	202	23	0.113861
4	GO:BP	multicellular organism development	0.0409297	4291	202	64	0.316832
4	GO:BP	system development	0.0424561	3759	202	58	0.287129
4	REAC	Signaling by Non-Receptor Tyrosine Kinases	0.0462324	49	79	5	0.0632911
4	REAC	Signaling by PTK6	0.0462324	49	79	5	0.0632911
4	HP	Increased circulating IgE level	0.0475554	40	76	6	0.0789474
4	HP	Abnormal circulating IgE level	0.0475554	40	76	6	0.0789474
5	GO:BP	nervous system development	9.65427e-05	1727	71	21	0.295775
5	GO:CC	neuronal cell body	0.000924126	71	75	5	0.0666667
5	GO:CC	cell body	0.00129354	76	75	5	0.0666667
5	GO:BP	regulation of nervous system development	0.00254515	352	71	9	0.126761
5	GO:BP	regulation of neurogenesis	0.00911677	310	71	8	0.112676
5	GO:CC	cation channel complex	0.0141774	202	75	6	0.08
5	GO:BP	regulation of cell development	0.0167049	337	71	8	0.112676
5	GO:BP	generation of neurons	0.0300195	1029	71	13	0.183099
5	GO:MF	cation channel activity	0.0314802	461	74	8	0.108108
5	GO:MF	gated channel activity	0.0404239	478	74	8	0.108108
6	GO:CC	voltage-gated sodium channel complex	0.00846245	23	66	3	0.0454545
6	GO:CC	sodium channel complex	0.0232341	32	66	3	0.0454545
7	GO:BP	regulation of non-motile cilium assembly	0.016414	2	84	2	0.0238095
8	GO:MF	structural constituent of eye lens	6.88394e-18	81	31	11	0.354839
8	GO:BP	lens development in camera-type eye	2.68131e-15	111	31	11	0.354839
8	GO:MF	structural molecule activity	6.09103e-14	613	31	15	0.483871
8	GO:BP	visual perception	1.82187e-12	198	31	11	0.354839
8	GO:BP	sensory perception of light stimulus	2.82903e-12	206	31	11	0.354839
8	GO:BP	camera-type eye development	6.85627e-09	420	31	11	0.354839
8	GO:BP	sensory perception	1.30832e-08	446	31	11	0.354839
8	GO:BP	eye development	4.26412e-08	498	31	11	0.354839
8	GO:BP	visual system development	4.26412e-08	498	31	11	0.354839
8	GO:BP	sensory system development	3.31572e-07	604	31	11	0.354839
8	GO:BP	nervous system process	5.08795e-07	629	31	11	0.354839
8	GO:BP	sensory organ development	1.10295e-06	677	31	11	0.354839
8	GO:BP	system process	5.94283e-06	1017	31	12	0.387097
8	GO:BP	animal organ development	0.000846898	2669	31	15	0.483871
8	GO:BP	alpha-amino acid metabolic process	0.00474797	179	31	5	0.16129
8	GO:BP	system development	0.0124568	3759	31	16	0.516129
8	GO:BP	multicellular organism development	0.0144528	4291	31	17	0.548387
8	TF	Factor: PEA3; motif: ACWTCCK	0.0263761	9315	34	23	0.676471
8	TF	Factor: PEA3; motif: ACWTCCK; match class: 0	0.0263761	9315	34	23	0.676471
8	GO:BP	cellular amino acid metabolic process	0.030993	264	31	5	0.16129
8	GO:BP	anatomical structure development	0.0492076	4693	31	17	0.548387
9	GO:CC	membrane-bounded organelle	0.00187422	8459	78	50	0.641026
9	REAC	Gene expression (Transcription)	0.00347849	750	34	13	0.382353
9	GO:CC	intracellular membrane-bounded organelle	0.00513037	7936	78	47	0.602564
9	GO:CC	intracellular organelle	0.0121346	9519	78	52	0.666667
9	GO:CC	membrane-enclosed lumen	0.0148109	1331	78	15	0.192308
9	GO:CC	organelle lumen	0.0148109	1331	78	15	0.192308
9	GO:CC	intracellular organelle lumen	0.0148109	1331	78	15	0.192308
9	REAC	RNA Polymerase II Transcription	0.027196	656	34	11	0.323529
9	GO:CC	intracellular	0.0357825	11883	78	59	0.75641
9	GO:CC	organelle	0.0358307	9850	78	52	0.666667
9	REAC	Generic Transcription Pathway	0.0369777	561	34	10	0.294118
9	REAC	RMTs methylate histone arginines	0.0470617	25	34	3	0.0882353
10	GO:BP	neuron projection guidance	0.000411279	289	36	7	0.194444
10	GO:BP	cell surface receptor signaling pathway	0.000895344	1904	36	14	0.388889
10	GO:BP	semaphorin-plexin signaling pathway	0.00138479	50	36	4	0.111111
10	GO:MF	semaphorin receptor activity	0.00165295	20	41	3	0.0731707
10	HP	Epileptic encephalopathy	0.00383894	117	11	5	0.454545
10	GO:CC	integral component of membrane	0.00610182	7847	43	29	0.674419
10	GO:BP	neuron projection development	0.00627972	620	36	8	0.222222
10	GO:BP	axonogenesis	0.00640217	437	36	7	0.194444
10	GO:CC	intrinsic component of membrane	0.00660386	7876	43	29	0.674419
10	GO:BP	axon guidance	0.00676562	285	36	6	0.166667
10	GO:BP	axon development	0.00972987	466	36	7	0.194444
10	GO:BP	cell morphogenesis involved in neuron differentiation	0.0101439	469	36	7	0.194444
10	GO:BP	chemotaxis	0.0122748	483	36	7	0.194444
10	GO:CC	membrane	0.0143049	9669	43	32	0.744186
10	GO:BP	plasma membrane bounded cell projection morphogenesis	0.014765	497	36	7	0.194444
10	GO:BP	cell projection morphogenesis	0.014765	497	36	7	0.194444
10	GO:BP	neuron projection morphogenesis	0.014765	497	36	7	0.194444
10	GO:BP	taxis	0.0159536	503	36	7	0.194444
10	GO:BP	cell part morphogenesis	0.016367	505	36	7	0.194444
10	GO:BP	neuron differentiation	0.0179293	948	36	9	0.25
10	GO:BP	cell morphogenesis involved in differentiation	0.0296453	554	36	7	0.194444
10	GO:BP	neuron development	0.0303782	771	36	8	0.222222
10	GO:BP	generation of neurons	0.0342607	1029	36	9	0.25
10	GO:BP	regulation of neuron differentiation	0.0374975	231	36	5	0.138889
10	GO:BP	locomotion	0.047536	1073	36	9	0.25
10	GO:CC	integral component of plasma membrane	0.0497348	1386	43	10	0.232558
12	TF	Factor: c-Myc:Max; motif: GCCAYGYGSN	0.00242437	3851	78	27	0.346154
12	TF	Factor: c-Myc:Max; motif: GCCAYGYGSN; match class: 0	0.00242437	3851	78	27	0.346154
12	GO:BP	bulbus arteriosus development	0.0494717	4	63	2	0.031746
13	GO:BP	response to xenobiotic stimulus	1.34457e-14	101	53	12	0.226415
13	GO:BP	cellular response to xenobiotic stimulus	3.17102e-13	92	53	11	0.207547
13	GO:BP	cellular response to chemical stimulus	1.05508e-07	1479	53	20	0.377358
13	KEGG	Metabolism of xenobiotics by cytochrome P450	2.29138e-07	51	29	7	0.241379
13	GO:BP	response to chemical	3.74778e-07	2189	53	23	0.433962
13	KEGG	Drug metabolism - other enzymes	2.69864e-06	72	29	7	0.241379
13	KEGG	Drug metabolism - cytochrome P450	3.75027e-06	45	29	6	0.206897
13	GO:CC	inclusion body	3.14406e-05	5	59	3	0.0508475
13	REAC	Biological oxidations	0.0001022	156	24	7	0.291667
13	GO:BP	cellular response to oxidative stress	0.000142247	49	53	5	0.0943396
13	GO:MF	oxidoreductase activity	0.000183668	975	59	13	0.220339
13	GO:BP	cellular response to chemical stress	0.000212498	53	53	5	0.0943396
13	GO:BP	response to toxic substance	0.000455011	117	53	6	0.113208
13	GO:MF	glutathione transferase activity	0.000841532	39	59	4	0.0677966
13	GO:MF	oxidoreductase activity, acting on single donors with incorporation of molecular oxygen, incorporation of two atoms of oxygen	0.00164824	46	59	4	0.0677966
13	GO:MF	oxidoreductase activity, acting on single donors with incorporation of molecular oxygen	0.00179825	47	59	4	0.0677966
13	GO:MF	thiopurine S-methyltransferase activity	0.00195507	2	59	2	0.0338983
13	GO:MF	coumarin 7-hydroxylase activity	0.00195507	2	59	2	0.0338983
13	GO:MF	benzo(a)pyrene 7,8-dioxygenase activity	0.00195507	2	59	2	0.0338983
13	GO:MF	benzo(a)pyrene 9,10-dioxygenase activity	0.00195507	2	59	2	0.0338983
13	GO:MF	heme binding	0.00361556	204	59	6	0.101695
13	GO:MF	tetrapyrrole binding	0.00392837	207	59	6	0.101695
13	GO:BP	response to oxidative stress	0.00397111	95	53	5	0.0943396
13	KEGG	Glutathione metabolism	0.00557109	52	29	4	0.137931
13	GO:MF	testosterone 6-beta-hydroxylase activity	0.0058559	3	59	2	0.0338983
13	GO:BP	glutathione metabolic process	0.00823275	51	53	4	0.0754717
13	GO:MF	transferase activity, transferring alkyl or aryl (other than methyl) groups	0.0104615	73	59	4	0.0677966
13	GO:BP	oxidation-reduction process	0.0113636	1096	53	12	0.226415
13	REAC	Phase I - Functionalization of compounds	0.0192324	73	24	4	0.166667
13	GO:MF	antioxidant activity	0.0199294	86	59	4	0.0677966
13	GO:MF	flavin adenine dinucleotide binding	0.0259359	92	59	4	0.0677966
13	REAC	Phase II - Conjugation of compounds	0.0288883	81	24	4	0.166667
13	GO:MF	glutathione disulfide oxidoreductase activity	0.0291402	6	59	2	0.0338983
13	GO:MF	peptide disulfide oxidoreductase activity	0.0291402	6	59	2	0.0338983
13	GO:MF	dioxygenase activity	0.0293881	95	59	4	0.0677966
13	REAC	Metal sequestration by antimicrobial proteins	0.0497781	7	24	2	0.0833333
14	GO:CC	ribonucleoprotein complex	0.00175329	566	31	7	0.225806
14	GO:MF	translation regulator activity, nucleic acid binding	0.0115642	133	35	4	0.114286
14	GO:BP	translation	0.0131082	519	34	7	0.205882
14	GO:BP	peptide biosynthetic process	0.0142942	526	34	7	0.205882
14	KEGG	Salmonella infection	0.0165549	224	17	5	0.294118
14	GO:MF	translation regulator activity	0.0215175	156	35	4	0.114286
14	GO:CC	melanosome	0.0240762	14	31	2	0.0645161
14	GO:CC	pigment granule	0.0240762	14	31	2	0.0645161
14	GO:BP	amide biosynthetic process	0.0365792	609	34	7	0.205882
14	GO:MF	RNA binding	0.0370761	1081	35	8	0.228571
14	GO:BP	peptide metabolic process	0.0431314	625	34	7	0.205882
14	GO:CC	eukaryotic 43S preinitiation complex	0.045038	19	31	2	0.0645161
14	GO:CC	eukaryotic 48S preinitiation complex	0.045038	19	31	2	0.0645161
14	GO:CC	eukaryotic translation initiation factor 3 complex	0.049997	20	31	2	0.0645161
15	KEGG	DNA replication	1.34281e-10	30	19	7	0.368421
15	GO:BP	DNA replication	4.07775e-10	142	32	9	0.28125
15	GO:BP	nuclear DNA replication	8.0445e-10	24	32	6	0.1875
15	GO:BP	cell cycle DNA replication	1.37321e-09	26	32	6	0.1875
15	GO:BP	DNA-dependent DNA replication	1.42608e-09	100	32	8	0.25
15	GO:BP	DNA replication initiation	2.82455e-09	29	32	6	0.1875
15	REAC	Cell Cycle	1.46614e-08	467	22	13	0.590909
15	GO:BP	DNA metabolic process	1.75987e-08	585	32	12	0.375
15	GO:MF	DNA replication origin binding	2.55499e-08	23	32	5	0.15625
15	REAC	Cell Cycle, Mitotic	7.40328e-08	415	22	12	0.545455
15	GO:CC	MCM complex	5.29996e-07	13	34	4	0.117647
15	REAC	S Phase	1.01658e-06	145	22	8	0.363636
15	GO:BP	DNA repair	1.80175e-06	363	32	9	0.28125
15	GO:BP	pre-replicative complex assembly involved in nuclear cell cycle DNA replication	1.86523e-06	12	32	4	0.125
15	GO:BP	pre-replicative complex assembly involved in cell cycle DNA replication	1.86523e-06	12	32	4	0.125
15	GO:BP	pre-replicative complex assembly	1.86523e-06	12	32	4	0.125
15	GO:MF	catalytic activity, acting on DNA	1.87796e-06	201	32	7	0.21875
15	GO:BP	double-strand break repair via break-induced replication	5.12761e-06	15	32	4	0.125
15	GO:MF	single-stranded DNA binding	5.13975e-06	63	32	5	0.15625
15	REAC	Activation of the pre-replicative complex	5.9638e-06	32	22	5	0.227273
15	REAC	Synthesis of DNA	6.41875e-06	117	22	7	0.318182
15	GO:BP	mitotic cell cycle	7.16768e-06	776	32	11	0.34375
15	REAC	DNA Replication	9.61974e-06	124	22	7	0.318182
15	GO:BP	mitotic DNA replication	1.14593e-05	18	32	4	0.125
15	GO:BP	cellular response to DNA damage stimulus	2.00193e-05	479	32	9	0.28125
15	GO:BP	cell cycle	4.73795e-05	1174	32	12	0.375
15	GO:BP	mitotic DNA replication initiation	5.67464e-05	6	32	3	0.09375
15	GO:BP	nuclear cell cycle DNA replication initiation	5.67464e-05	6	32	3	0.09375
15	GO:BP	cell cycle DNA replication initiation	5.67464e-05	6	32	3	0.09375
15	GO:MF	DNA-dependent ATPase activity	8.56211e-05	110	32	5	0.15625
15	GO:CC	nucleus	0.000119513	5251	34	22	0.647059
15	REAC	G1/S Transition	0.000141762	112	22	6	0.272727
15	GO:BP	protein-DNA complex subunit organization	0.000169014	172	32	6	0.1875
15	GO:MF	chromatin binding	0.000297635	263	32	6	0.1875
15	REAC	Mitotic G1 phase and G1/S transition	0.000357269	131	22	6	0.272727
15	GO:MF	DNA helicase activity	0.000536497	69	32	4	0.125
15	GO:MF	3'-5' DNA helicase activity	0.000610514	20	32	3	0.09375
15	REAC	DNA Replication Pre-Initiation	0.000826574	84	22	5	0.227273
15	KEGG	Cell cycle	0.00143436	118	19	5	0.263158
15	REAC	Removal of the Flap Intermediate	0.00174972	14	22	3	0.136364
15	GO:BP	double-strand break repair	0.00177535	140	32	5	0.15625
15	GO:MF	DNA binding	0.00185055	2461	32	13	0.40625
15	GO:BP	protein-DNA complex assembly	0.0021102	145	32	5	0.15625
15	REAC	Processive synthesis on the lagging strand	0.00218291	15	22	3	0.136364
15	GO:BP	DNA duplex unwinding	0.00406709	74	32	4	0.125
15	GO:BP	DNA geometric change	0.0042918	75	32	4	0.125
15	GO:BP	DNA strand elongation involved in DNA replication	0.00430001	22	32	3	0.09375
15	GO:BP	cellular response to stress	0.00451446	913	32	9	0.28125
15	GO:BP	recombinational repair	0.00476861	77	32	4	0.125
15	GO:BP	double-strand break repair via homologous recombination	0.00476861	77	32	4	0.125
15	REAC	Lagging Strand Synthesis	0.00541637	20	22	3	0.136364
15	KEGG	Base excision repair	0.00567295	32	19	3	0.157895
15	GO:BP	DNA strand elongation	0.00640284	25	32	3	0.09375
15	GO:CC	intracellular	0.00672009	11883	34	30	0.882353
15	GO:BP	nucleic acid metabolic process	0.00747468	3914	32	17	0.53125
15	GO:MF	ATPase activity	0.00790123	467	32	6	0.1875
15	REAC	Chromosome Maintenance	0.00811336	66	22	4	0.181818
15	REAC	DNA strand elongation	0.00836547	23	22	3	0.136364
15	REAC	Assembly of the pre-replicative complex	0.00861152	67	22	4	0.181818
15	GO:CC	organelle	0.0103412	9850	34	27	0.794118
15	GO:MF	helicase activity	0.0104878	146	32	4	0.125
15	GO:MF	nucleoside-triphosphatase activity	0.0107624	1014	32	8	0.25
15	REAC	Resolution of AP sites via the multiple-nucleotide patch replacement pathway	0.0108221	25	22	3	0.136364
15	REAC	Telomere C-strand (Lagging Strand) Synthesis	0.0108221	25	22	3	0.136364
15	GO:BP	DNA conformation change	0.0111649	204	32	5	0.15625
15	REAC	Extension of Telomeres	0.0122099	26	22	3	0.136364
15	REAC	Orc1 removal from chromatin	0.0127505	74	22	4	0.181818
15	GO:MF	pyrophosphatase activity	0.0155343	1068	32	8	0.25
15	GO:MF	hydrolase activity, acting on acid anhydrides, in phosphorus-containing anhydrides	0.0157404	1070	32	8	0.25
15	GO:MF	hydrolase activity, acting on acid anhydrides	0.0162658	1075	32	8	0.25
15	GO:BP	cell cycle process	0.0164632	576	32	7	0.21875
15	REAC	DNA Repair	0.0169797	257	22	6	0.272727
15	GO:CC	intracellular organelle	0.0216855	9519	34	26	0.764706
15	GO:BP	retina development in camera-type eye	0.0229916	237	32	5	0.15625
15	REAC	Switching of origins to a post-replicative state	0.0262691	89	22	4	0.181818
15	REAC	Resolution of Abasic Sites (AP sites)	0.0276682	34	22	3	0.136364
15	REAC	Activation of ATR in response to replication stress	0.0276682	34	22	3	0.136364
15	GO:BP	nucleobase-containing compound metabolic process	0.0340385	4369	32	17	0.53125
15	GO:CC	membrane-bounded organelle	0.0346566	8459	34	24	0.705882
15	REAC	HDR through MMEJ (alt-NHEJ)	0.037495	7	22	2	0.0909091
15	REAC	POLB-Dependent Long Patch Base Excision Repair	0.037495	7	22	2	0.0909091
15	GO:CC	nuclear lumen	0.0380962	1105	34	8	0.235294
15	GO:CC	intracellular membrane-bounded organelle	0.0416173	7936	34	23	0.676471
15	GO:BP	leading strand elongation	0.0430756	7	32	2	0.0625
15	REAC	Nucleotide Excision Repair	0.0445644	102	22	4	0.181818
15	GO:BP	heterocycle metabolic process	0.0496704	4493	32	17	0.53125
16	GO:MF	extracellular matrix structural constituent	9.45622e-07	86	36	6	0.166667
16	GO:CC	extracellular matrix	3.45996e-05	313	31	7	0.225806
16	GO:BP	skeletal system development	0.00300353	405	35	7	0.2
16	HP	Soft skin	0.00422388	36	15	4	0.266667
16	GO:CC	collagen-containing extracellular matrix	0.00447965	128	31	4	0.129032
16	GO:BP	extracellular structure organization	0.00521343	160	35	5	0.142857
16	GO:BP	extracellular matrix organization	0.00521343	160	35	5	0.142857
16	HP	Neonatal short-limb short stature	0.00631511	12	15	3	0.2
16	GO:CC	fibrillar collagen trimer	0.00956786	9	31	2	0.0645161
16	GO:CC	banded collagen fibril	0.00956786	9	31	2	0.0645161
16	GO:CC	extracellular space	0.0117509	1041	31	8	0.258065
16	REAC	ECM proteoglycans	0.01343	42	14	3	0.214286
16	HP	Abnormality of the spinal cord	0.0155408	289	15	7	0.466667
16	GO:CC	complex of collagen trimers	0.0174935	12	31	2	0.0645161
16	GO:CC	collagen trimer	0.0210838	73	31	3	0.0967742
16	HP	Joint subluxation	0.0274361	19	15	3	0.2
16	HP	Absent ossification of calvaria	0.0309485	3	15	2	0.133333
16	HP	Biconcave flattened vertebrae	0.0309485	3	15	2	0.133333
16	HP	Femoral bowing present at birth, straightening with time	0.0309485	3	15	2	0.133333
16	HP	Severe generalized osteoporosis	0.0309485	3	15	2	0.133333
16	HP	Generalized osteoporosis	0.0375101	21	15	3	0.2
16	KEGG	ECM-receptor interaction	0.0410626	81	15	3	0.2
16	HP	Atrophic scars	0.0433476	22	15	3	0.2
17	TF	Factor: SMAD4; motif: GKSRKKCAGMCANCY; match class: 1	0.0105806	1055	28	7	0.25
17	TF	Factor: c-Myc:Max; motif: GCCAYGYGSN; match class: 1	0.0233506	532	28	5	0.178571
17	GO:CC	eukaryotic 43S preinitiation complex	0.030598	19	26	2	0.0769231
17	GO:CC	eukaryotic 48S preinitiation complex	0.030598	19	26	2	0.0769231
17	GO:CC	eukaryotic translation initiation factor 3 complex	0.0339724	20	26	2	0.0769231
17	GO:CC	translation preinitiation complex	0.0375203	21	26	2	0.0769231
17	GO:BP	dedifferentiation	0.0383859	8	27	2	0.0740741
17	GO:BP	cell dedifferentiation	0.0383859	8	27	2	0.0740741
19	HP	Membranoproliferative glomerulonephritis	1.05189e-07	12	5	4	0.8
19	HP	Decreased serum complement C3	2.89914e-07	15	5	4	0.8
19	HP	Anuria	3.86484e-07	16	5	4	0.8
19	HP	Abnormal blood urea nitrogen concentration	3.86484e-07	16	5	4	0.8
19	HP	Microangiopathic hemolytic anemia	3.86484e-07	16	5	4	0.8
19	HP	Hemolytic-uremic syndrome	3.86484e-07	16	5	4	0.8
19	HP	Increased blood urea nitrogen	3.86484e-07	16	5	4	0.8
19	HP	Decreased urine output	2.25333e-06	24	5	4	0.8
19	HP	Complement deficiency	5.80535e-06	30	5	4	0.8
19	HP	Acute kidney injury	6.66424e-06	31	5	4	0.8
19	HP	Glomerulonephritis	7.61494e-06	32	5	4	0.8
19	KEGG	Phagosome	8.58514e-06	138	4	4	1
19	HP	Systemic lupus erythematosus	8.66376e-06	33	5	4	0.8
19	HP	Abnormality of complement system	9.81721e-06	34	5	4	0.8
19	KEGG	Herpes simplex virus 1 infection	1.20263e-05	150	4	4	1
19	HP	Elevated serum creatinine	1.24651e-05	36	5	4	0.8
19	HP	Abnormal circulating creatinine level	1.73963e-05	39	5	4	0.8
19	GO:MF	endopeptidase inhibitor activity	1.78287e-05	156	8	4	0.5
19	GO:BP	complement activation	2.01471e-05	79	10	4	0.4
19	GO:MF	endopeptidase regulator activity	2.07472e-05	162	8	4	0.5
19	GO:MF	peptidase inhibitor activity	2.45874e-05	169	8	4	0.5
19	GO:MF	peptidase regulator activity	3.16642e-05	180	8	4	0.5
19	HP	Nephritis	6.17813e-05	53	5	4	0.8
19	GO:BP	humoral immune response	6.87707e-05	107	10	4	0.4
19	GO:MF	enzyme inhibitor activity	0.000127514	255	8	4	0.5
19	HP	Abnormal urine output	0.000161317	67	5	4	0.8
19	HP	Abnormality of renal excretion	0.000181883	69	5	4	0.8
19	GO:BP	negative regulation of endopeptidase activity	0.000363957	162	10	4	0.4
19	GO:BP	negative regulation of peptidase activity	0.000495564	175	10	4	0.4
19	GO:BP	negative regulation of proteolysis	0.000554593	180	10	4	0.4
19	GO:BP	activation of immune response	0.000567001	181	10	4	0.4
19	KEGG	Neuroactive ligand-receptor interaction	0.000629992	401	4	4	1
19	GO:BP	immune effector process	0.000673848	189	10	4	0.4
19	GO:BP	positive regulation of immune response	0.000795013	197	10	4	0.4
19	GO:BP	regulation of endopeptidase activity	0.00108515	213	10	4	0.4
19	GO:BP	negative regulation of hydrolase activity	0.00139792	227	10	4	0.4
19	HP	Azotemia	0.00144273	115	5	4	0.8
19	GO:BP	regulation of peptidase activity	0.0015244	232	10	4	0.4
19	GO:BP	regulation of immune response	0.0015244	232	10	4	0.4
19	HP	Abnormal circulating nitrogen compound concentration	0.00165596	119	5	4	0.8
19	GO:CC	extracellular space	0.0017968	1041	8	5	0.625
19	GO:BP	positive regulation of immune system process	0.00208384	251	10	4	0.4
19	HP	Nephrotic syndrome	0.00222114	128	5	4	0.8
19	HP	Anemia due to reduced life span of red cells	0.00356657	144	5	4	0.8
19	HP	Hemolytic anemia	0.00356657	144	5	4	0.8
19	HP	Recurrent bacterial infections	0.00376972	146	5	4	0.8
19	GO:BP	regulation of proteolysis	0.0039515	295	10	4	0.4
19	HP	Abnormal urine cytology	0.00398139	148	5	4	0.8
19	HP	Hematuria	0.00398139	148	5	4	0.8
19	HP	Abnormality of renal glomerulus morphology	0.006309	166	5	4	0.8
19	HP	Abnormal renal corpuscle morphology	0.006309	166	5	4	0.8
19	GO:BP	negative regulation of catalytic activity	0.00668398	337	10	4	0.4
19	HP	Autoimmunity	0.00761789	174	5	4	0.8
19	HP	Proteinuria	0.00853265	179	5	4	0.8
19	GO:BP	negative regulation of cellular protein metabolic process	0.00945272	368	10	4	0.4
19	GO:BP	negative regulation of protein metabolic process	0.00986338	372	10	4	0.4
19	GO:BP	negative regulation of molecular function	0.0103951	377	10	4	0.4
19	HP	Abnormal urine protein level	0.0106052	189	5	4	0.8
19	GO:MF	enzyme regulator activity	0.0109359	787	8	4	0.5
19	HP	Abnormal renal cortex morphology	0.0112943	192	5	4	0.8
19	GO:BP	regulation of immune system process	0.0122395	393	10	4	0.4
19	GO:CC	extracellular region	0.0150982	1615	8	5	0.625
19	HP	Abnormal nephron morphology	0.0167776	212	5	4	0.8
19	HP	Abnormality of humoral immunity	0.0270556	239	5	4	0.8
19	REAC	Keratinization	0.0331062	36	5	2	0.4
19	REAC	Formation of the cornified envelope	0.0331062	36	5	2	0.4
20	GO:BP	response to hypoxia	0.0059435	68	13	3	0.230769
20	GO:BP	response to decreased oxygen levels	0.0059435	68	13	3	0.230769
20	GO:BP	response to oxygen levels	0.0064874	70	13	3	0.230769
20	GO:CC	signal recognition particle receptor complex	0.0499063	1	10	1	0.1
22	KEGG	mTOR signaling pathway	0.00801477	143	2	2	1
23	GO:CC	extracellular matrix	3.43647e-08	313	8	6	0.75
23	GO:CC	extracellular region	0.000604789	1615	8	6	0.75
23	GO:MF	extracellular matrix structural constituent	0.000949446	86	11	3	0.272727
23	KEGG	ECM-receptor interaction	0.00255765	81	2	2	1
23	KEGG	Focal adhesion	0.0178231	213	2	2	1
23	HP	Ulnar deviation of the hand or of fingers of the hand	0.0207797	52	6	3	0.5
23	GO:BP	extracellular matrix organization	0.0272847	160	10	3	0.3
23	GO:BP	extracellular structure organization	0.0272847	160	10	3	0.3
23	GO:CC	extracellular space	0.0446931	1041	8	4	0.5
23	REAC	ECM proteoglycans	0.0451711	42	5	2	0.4

## Sheet: Table S3
Supplementary Table 3: High degree genes DEG response
Gene	Number of Chemical Treatments Responding To*
cyp1a	20
sult6b1	17
cyp1c1	13
cyp1c2	17
gng13b	7
gstp1	9
wfikkn1	15
ahrra	13
foxq1a	17
mxd1	9
slincR	11
zgc.158689	11
cacna1da	10
osbpl2a	11
srgap3	12
tfe3a	10
cyb5a	9
pkhd1l1	12
NA_732	10
NA_146	11
* Of all chemical comparisons of treatment to control (total of 33) the number of comparisons for which the gene is differentially expressed (> 2-fold change in expression with an adjusted p-value of < 0.05)

## Sheet: Table S4
Supplementary Table 4: Cyp1a network neighborhood DEG Response
Gene	Number of Chemical Treatments Responding To*	Number of FRC Chemical Treatments Responding To	Number of AHR2 Activator Chemical Treatments Responding To
ahrra	13	0	9
ahrrb	6	0	6
ccn2b	7	2	5
clcn2c	6	2	4
cyb5a	9	1	7
cyp1c1	13	1	10
cyp1c2	17	4	10
ethe1	14	2	9
fgf7	7	0	7
foxq1a	17	7	10
im.7150988	10	4	6
mamdc2b	8	1	7
NA_145	8	6	2
NA_632	5	0	4
NA_732	10	1	9
slincR	11	1	10
NA_928	16	5	10
ncam3	10	3	6
pkhd1l1	12	1	10
si.ch211.229d2.5	18	6	10
sult6b1	17	5	10
tiparp	7	2	5
wfikkn1	15	3	10
wu.fj05g07	17	4	9
zgc.153031	8	2	6
* Of all chemical comparisons of treatment to control (total of 33) the number of comparisons for which the gene is differentially expressed (> 2-fold change in expression with an adjusted p-value of < 0.05)

## Sheet: Table S5
Supplementary Table 5: Log2 Fold Change values, adjusted p-values, and whether a gene is differentially regualted (indicated by a "1") or not (indicated by a "0").
GeneID	Gene	Comp_FRC_DMSO_FRC_v_TPP_FRC_Adj_p_value	Comp_FRC_DMSO_FRC_v_TiBP_FRC_Adj_p_value	Comp_FRC_DMSO_FRC_v_TDBPP_FRC_Adj_p_value	Comp_FRC_DMSO_FRC_v_TCPP_FRC_Adj_p_value	Comp_FRC_DMSO_FRC_v_TCEP_FRC_Adj_p_value	Comp_FRC_DMSO_FRC_v_TBPH_FRC_Adj_p_value	Comp_FRC_DMSO_FRC_v_TBBPA_FRC_Adj_p_value	Comp_FRC_DMSO_FRC_v_TBBPA.DBPE_FRC_Adj_p_value	Comp_FRC_DMSO_FRC_v_IPP_FRC_Adj_p_value	Comp_FRC_DMSO_FRC_v_BDE.47_FRC_Adj_p_value	Comp_DMSO_TCDD_v_TCDD_TCDD_Adj_p_value	Comp_DMSO_PE50_BG_v_X10.uM.Benzanthrone_PE50_BG_Adj_p_value	Comp_DMSO_PE50_BG_v_X10.uM.Benz.a.anthracene.7.12.dione_PE50_BG_Adj_p_value	Comp_DMSO_PE50_BG_v_X1.2.uM.Phenanthrene.quinone_PE50_BG_Adj_p_value	Comp_DMSO_PE50_AK_v_X10.uM.Dibenzo.a.l..pyrene_PE50_AK_Adj_p_value	Comp_DMSO_PE50_AK_v_X10.uM.Benzo.a.pyrene_PE50_AK_Adj_p_value	Comp_DMSO_PE50_AK_v_X1.uM.Benzo.a.pyrene_PE50_AK_Adj_p_value	Comp_16PAH_DMSO_B_16PAH_v_X9.MA_16PAH_Adj_p_value	Comp_16PAH_DMSO_B_16PAH_v_X4H.CPdefP_16PAH_Adj_p_value	Comp_16PAH_DMSO_B_16PAH_v_X3.NF_16PAH_Adj_p_value	Comp_16PAH_DMSO_B_16PAH_v_X2.MN_16PAH_Adj_p_value	Comp_16PAH_DMSO_B_16PAH_v_X1.5.DMN_16PAH_Adj_p_value	Comp_16PAH_DMSO_B_16PAH_v_Carbazole_16PAH_Adj_p_value	Comp_16PAH_DMSO_B_16PAH_v_Anthrac_16PAH_Adj_p_value	Comp_16PAH_DMSO_A_16PAH_v_Retene_16PAH_Adj_p_value	Comp_16PAH_DMSO_A_16PAH_v_Phenan_16PAH_Adj_p_value	Comp_16PAH_DMSO_A_16PAH_v_Fluoran_16PAH_Adj_p_value	Comp_16PAH_DMSO_A_16PAH_v_DBaiP_16PAH_Adj_p_value	Comp_16PAH_DMSO_A_16PAH_v_DBahP_16PAH_Adj_p_value	Comp_16PAH_DMSO_A_16PAH_v_BkF_16PAH_Adj_p_value	Comp_16PAH_DMSO_A_16PAH_v_BjF_16PAH_Adj_p_value	Comp_16PAH_DMSO_A_16PAH_v_BbF_16PAH_Adj_p_value	Comp_16PAH_DMSO_A_16PAH_v_Acenaph_16PAH_Adj_p_value	Comp_FRC_DMSO_FRC_v_TPP_FRC_Log2FoldChange	Comp_FRC_DMSO_FRC_v_TiBP_FRC_Log2FoldChange	Comp_FRC_DMSO_FRC_v_TDBPP_FRC_Log2FoldChange	Comp_FRC_DMSO_FRC_v_TCPP_FRC_Log2FoldChange	Comp_FRC_DMSO_FRC_v_TCEP_FRC_Log2FoldChange	Comp_FRC_DMSO_FRC_v_TBPH_FRC_Log2FoldChange	Comp_FRC_DMSO_FRC_v_TBBPA_FRC_Log2FoldChange	Comp_FRC_DMSO_FRC_v_TBBPA.DBPE_FRC_Log2FoldChange	Comp_FRC_DMSO_FRC_v_IPP_FRC_Log2FoldChange	Comp_FRC_DMSO_FRC_v_BDE.47_FRC_Log2FoldChange	Comp_DMSO_TCDD_v_TCDD_TCDD_Log2FoldChange	Comp_DMSO_PE50_BG_v_X10.uM.Benzanthrone_PE50_BG_Log2FoldChange	Comp_DMSO_PE50_BG_v_X10.uM.Benz.a.anthracene.7.12.dione_PE50_BG_Log2FoldChange	Comp_DMSO_PE50_BG_v_X1.2.uM.Phenanthrene.quinone_PE50_BG_Log2FoldChange	Comp_DMSO_PE50_AK_v_X10.uM.Dibenzo.a.l..pyrene_PE50_AK_Log2FoldChange
GeneID:100000006	slc12a8	0.792615	0.77396	0.554795	0.971609	0.851313	0.932734	0.405512	0.913578	0.348666	0.809179	0.432431	0.968193	0.994084	0.596626	0.804546	0.796046	0.651344	0.991579	0.959223	0.995383	0.999797	0.999937	0.975171	0.981801	0.99407	0.999671	0.919887	0.99966	0.723264	0.9995	0.984832	0.940549	1	0.115009	0.10917	-0.207224	0.0379849	-0.0818918	-0.0686283	0.312122	-0.0457891	0.318513	0.117156	-0.315	-0.102727	0.00715041	-0.34012	0.1422
GeneID:100000009	sema5bb	0.607285	0.821334	0.420917	0.905491	0.975878	0.930701	0.960916	0.549644	0.493659	0.119933	0.719334	0.965657	0.936056	0.739831	4.29e-06	0.171443	0.588524	0.603939	0.724827	0.995383	0.999797	0.999937	0.986276	0.887659	0.983124	0.999671	0.895822	0.99966	0.810471	0.9995	0.873546	0.988651	0.468194	-0.144714	0.0613029	-0.184308	0.0720062	-0.0104579	-0.0479605	0.0171924	0.148908	-0.171019	0.381775	0.124382	0.0554084	-0.0345787	-0.113423	-0.820834
GeneID:100000026	aldh3a1	0.0213383	8.58e-12	0.00436428	0.646052	0.000124729	0.956656	0.620158	0.000217026	5.35e-09	0.220287	0.901258	0.948811	0.522177	0.746963	0.0761571	0.475753	0.462952	0.749812	0.491509	0.999354	0.999797	0.999937	0.900343	0.72465	0.937897	0.999671	0.935535	0.99966	0.504256	0.9995	0.785816	0.969526	0.3532	0.603871	1.4719	0.656564	0.23886	0.900506	0.0369122	0.162659	0.864487	1.28545	0.368047	-0.057978	0.105748	0.260068	-0.163339	0.510905
GeneID:100000030	btr24	0.00787982	0.853952	0.569786	0.725265	0.431233	0.286085	0.703123	0.0300678	0.624506	0.283651	1	1	0.851864	1	0.660035	0.951815	0.816809	0.900884	0.880685	0.999611	0.999797	0.999937	0.830358	0.971377	0.995883	0.999671	0.998832	0.99966	1	0.9995	0.985202	1	1	-2.08314	-0.154568	-0.415085	-0.523311	-0.611037	-1.14717	-0.343044	-1.51614	-0.391381	-0.892244	0.952085	-0.132762	0.305539	0.621529	-0.396786
GeneID:100000044	kcnj19b	0.0152857	0.489553	0.818591	0.77979	0.924784	0.953858	0.261752	0.639212	0.560592	0.950681	0.880993	0.846308	0.994884	0.880175	0.994001	0.135918	0.827073	0.977522	0.9607	0.995383	0.999797	0.999937	0.965197	0.947198	0.859326	0.999671	0.977702	0.999802	0.94063	0.9995	0.901415	0.949888	1	0.803879	0.250969	0.0908946	0.216535	-0.046702	-0.0516588	-0.450489	0.183157	0.225399	-0.0372882	0.0838201	0.240494	0.00508513	-0.102426	0.00339018
GeneID:100000073	onecut2	0.00463574	1.6e-05	2.08e-05	0.0133457	2.5e-06	0.0244229	0.00436196	5.28e-05	7.48e-05	0.00026	0.251973	0.969565	0.888612	0.834322	0.000969261	0.013217	0.116919	0.851652	0.924989	0.995383	0.999797	0.999937	0.98464	0.812898	0.929543	0.999671	0.958752	0.99966	0.165942	0.9995	0.865147	0.562118	0.482286	2.15896	2.91276	2.82896	2.31468	3.26046	2.06411	2.07208	2.82739	2.73133	2.71747	1.11239	0.154612	0.181002	-0.250717	-1.84855
GeneID:100000079	soul5	0.436578	0.680209	0.11487	0.770132	0.533688	0.862632	0.00372833	0.0315765	0.00258256	0.460045	0.943123	0.31215	0.432326	0.975379	0.167431	0.0874319	0.178603	0.953443	0.737529	0.995383	0.999797	0.999937	0.968955	0.656161	0.837855	0.999671	0.88307	0.787945	0.526425	0.9995	0.989311	0.859284	1	-0.375593	-0.187781	-0.6268	-0.270745	-0.291113	-0.158546	-1.36421	-0.872645	-1.27201	-0.380823	-0.0568352	-0.62669	-0.38667	-0.0261315	0.476426
GeneID:100000083	GeneID:100000083	0.6932	0.473464	0.250546	0.989987	0.343886	0.764376	0.307287	0.106815	0.495549	0.936073	0.20366	0.849454	0.148485	0.940983	5.41e-06	0.000538703	0.0388672	0.978742	0.85525	0.995383	0.999797	0.999937	0.95913	0.642767	0.960329	0.999671	0.963655	0.99966	0.903547	0.9995	0.954493	0.951259	1	-0.1403	-0.209281	-0.311799	0.0108602	-0.283752	-0.171718	-0.325904	-0.440459	-0.208574	-0.0364548	0.378558	-0.180037	-0.419897	-0.0400181	-1.04039
GeneID:100000085	si:ch211-212k18.7	0.264762	0.440119	0.345082	0.961745	0.643946	0.724331	0.447887	0.879708	0.273313	0.990922	0.431574	0.0823872	0.0433519	0.177683	0.00115475	0.520996	0.681282	0.77866	0.735146	0.996569	0.999797	0.999937	0.881387	0.688193	0.854214	0.999671	0.998832	0.99966	0.644991	0.9995	0.838409	0.940389	0.849436	0.26736	-0.176132	0.202843	-0.0310852	-0.120081	0.151536	0.190049	-0.041661	0.245024	0.00460852	0.23319	0.484661	0.439786	0.341075	0.616125
GeneID:100000094	None	0.957366	0.865698	0.792393	0.848652	0.961724	0.548016	0.827831	0.878991	0.105373	0.788341	1	1	0.982993	1	0.140473	0.540939	0.837273	0.935023	0.808218	0.996835	0.999797	0.999937	0.986617	0.619261	0.980337	0.999671	0.916572	0.99966	1	0.981104	0.806987	1	1	0.0654956	-0.169436	-0.242625	0.367637	-0.0566882	-0.951622	0.235943	0.149691	1.16723	0.305668	-0.475086	-0.905434	0.0301345	-0.49609	-1.01327
GeneID:100000095	cckb	0.00115265	0.00320015	0.181074	0.289195	0.0592491	0.586692	0.960781	9.7e-05	0.210556	0.0490541	0.0847026	0.932047	0.0162209	0.594821	0.000307494	0.0974824	0.00752642	0.711038	0.572783	0.995383	0.999797	0.999937	0.139363	0.948012	0.558967	0.999671	0.984652	0.99966	0.457919	0.592486	0.144787	0.82223	0.758764	-0.845505	-0.706205	-0.337406	-0.449427	-0.492477	-0.257782	0.0203271	-0.944214	-0.33632	-0.55624	0.497093	0.111012	0.55747	0.200632	-0.779998
GeneID:100000098	si:ch211-176l24.4	0.335683	0.00152804	0.0179719	1	0.474293	1	0.483823	0.36418	0.000135437	1	1	1	1	1	0.307208	0.401702	0.203536	1	1	0.999354	0.999797	0.999937	0.98934	0.941855	0.85833	0.999671	1	0.99966	1	0.9995	0.87368	1	1	1.176	2.79023	2.15891	0.994857	0.885372	0.805331	0.929773	1.02947	3.31962	0.751335	0.746413	1.14076	0.741014	0.610927	-0.742614
GeneID:100000101	kazald3	0.279948	0.287404	0.0230328	0.879358	0.471683	0.51226	0.280287	0.0530854	0.00778331	0.121018	0.960059	0.756054	0.00192446	0.213933	0.427634	0.802226	0.986763	0.851974	0.968104	0.999354	0.999797	0.999937	0.757375	0.58475	0.728159	0.999671	0.769978	0.780351	0.448079	0.950762	0.790671	0.889813	0.14651	-0.281195	-0.249116	-0.482484	-0.0902326	-0.188431	-0.263296	-0.278166	-0.431864	-0.582122	-0.400122	-0.0217303	-0.1956	-0.619583	-0.323186	0.186518
GeneID:100000104	stra6l	0.554417	0.0649669	0.399778	0.53377	0.655229	0.737962	0.395409	0.182714	0.218428	0.415773	1	0.888824	0.993088	0.656993	0.949653	0.743145	0.425284	0.938017	0.848025	0.929416	0.999797	0.999937	0.416542	0.99374	0.783357	0.999671	0.968748	0.99966	1	0.9995	0.806066	0.892438	1	0.463031	1.09837	-0.560254	-0.765629	-0.350768	-0.441836	-0.648674	-0.889455	0.79857	-0.660532	-0.0925801	-0.405968	-0.0134137	0.452124	-0.055632
GeneID:100000119	tmem245	0.00421354	0.215545	0.0343831	0.924489	0.0324058	0.761651	0.0404066	0.510298	0.0147991	0.0751399	0.645373	0.936858	0.622872	0.0629932	0.148209	0.0406548	0.374404	0.761984	0.78199	0.995383	0.999797	0.999937	0.858501	0.354528	0.699427	0.999671	0.9289	0.99966	0.794175	0.9995	0.954542	0.945299	0.343805	-0.265324	-0.115121	-0.182149	0.025017	-0.19587	-0.0589565	-0.196129	-0.0677503	-0.216246	-0.181742	0.062199	-0.0465334	-0.0829864	-0.218182	0.164572
GeneID:100000122	si:dkey-175g6.5	0.0821922	0.0845191	2.4e-08	0.450555	0.208635	0.446591	0.13704	0.0396778	0.443581	0.114996	0.153047	0.925363	0.346913	0.80408	0.0169906	0.60454	0.411722	0.759412	0.266615	0.995383	0.999797	0.999937	0.971497	0.903503	0.780414	0.999671	0.864875	0.999802	0.884699	0.9995	0.984102	0.946958	0.901948	0.203167	0.183777	0.517688	0.148874	0.147228	0.14192	0.175824	0.218628	0.0942678	0.194714	-0.178354	-0.054628	-0.140415	0.0515864	0.251358
GeneID:100000125	si:ch211-13c6.2	0.194151	4.57e-07	0.000205121	0.0105117	2.18e-07	0.0712779	0.0538336	3.45e-06	0.000340318	0.00266994	0.167049	0.461478	0.113813	0.69139	0.0956204	0.722684	0.0107226	0.578401	0.99235	0.995383	0.999797	0.999937	0.991401	0.969247	0.810434	0.999671	0.996196	0.99966	0.89473	0.9995	0.872237	0.662288	0.891355	0.154282	0.468078	0.348997	0.333274	0.496065	0.248677	0.210945	0.447876	0.349201	0.323562	0.176081	-0.138915	-0.16778	-0.0636565	0.16218
GeneID:100000131	amigo3	0.192665	0.32073	0.149393	0.801907	0.259202	0.587375	0.0449182	0.763405	0.199846	0.817989	0.991833	0.979967	0.908177	0.609909	0.493954	0.960639	0.45884	0.72101	0.908206	0.995383	0.999797	0.999937	0.899432	0.932258	0.898742	0.999671	0.96873	0.99966	0.773144	0.9995	0.940844	0.857949	1	-0.343558	-0.242279	-0.333266	-0.140138	-0.2878	-0.237337	-0.512799	-0.0850661	-0.317361	0.0811033	-0.00402937	-0.0334147	-0.0650365	-0.219949	-0.206551
GeneID:100000132	kcnk15	0.77569	0.0347979	0.204432	0.52431	0.336225	0.989746	0.0638373	0.558561	0.306395	0.95171	1	0.973797	0.427263	1	0.723771	0.790985	0.784378	0.786803	0.348083	0.995383	0.999797	0.999937	0.652131	0.886202	0.930138	0.999671	0.885055	0.99966	1	0.9995	0.701031	1	1	-0.231643	-1.35954	-0.791073	-0.776185	-0.657747	0.018828	-1.40199	-0.39742	-0.684349	-0.0631814	0.123772	0.0844985	-0.547807	-0.362992	-0.23193
GeneID:100000133	si:ch211-161h7.8	0.981374	0.709284	0.26225	0.458806	0.0266965	0.774773	0.656122	0.069155	0.264595	0.869097	0.149021	0.257039	0.00585335	0.834122	0.0002759	2.66e-07	0.171957	0.966869	0.74851	0.999611	0.999797	0.999937	0.777298	0.946328	0.18573	0.999671	0.779761	0.99966	0.945851	0.9995	0.764348	0.72393	0.85279	0.00834363	-0.0968185	0.24626	-0.296812	0.47923	0.135587	-0.128091	0.393768	-0.263127	-0.0585982	-0.377584	0.50588	0.721111	0.115812	0.971028
GeneID:100000135	appl2	0.636693	0.866554	0.682628	0.800381	0.705649	0.917303	0.815447	0.93954	0.153201	0.588738	0.629249	0.973775	0.899446	0.607023	0.183115	0.83602	0.791078	0.918933	0.873402	0.995383	0.999797	0.999937	0.795286	0.619279	0.88551	0.999671	0.845159	0.99966	0.505707	0.9995	0.959383	0.963051	0.889033	-0.148671	-0.0523757	-0.111884	0.144426	-0.115109	0.0621855	-0.0782991	-0.0250128	-0.359681	0.176602	0.174632	-0.0420495	-0.0565442	0.174472	-0.298917
GeneID:100000140	si:dkey-225f5.5	0.768888	0.0218836	0.888869	0.619162	0.579974	0.88834	0.909619	0.335837	0.916522	0.0926758	0.694186	0.808689	0.941271	0.70165	0.00136173	0.201202	0.28656	0.665982	0.931002	0.995383	0.999797	0.999937	0.9609	0.950773	0.887744	0.999671	0.904294	0.99966	0.979932	0.9995	0.82912	0.896542	1	0.154538	-0.888113	0.0660662	-0.398531	-0.260535	-0.132357	0.0669604	-0.406756	-0.0545989	-0.768824	0.232893	-0.413844	0.0773058	-0.318434	1.33066
GeneID:100000148	tmprss3a	0.689198	0.284464	0.332415	0.652032	0.540257	0.9127	7.03e-13	0.0021347	1.02e-11	0.386415	0.265536	0.967067	0.770938	0.00056563	0.165582	0.459118	0.723465	0.422173	0.797311	0.995383	0.999797	0.999937	0.661124	0.919935	0.960329	0.999671	0.904294	0.99966	0.799907	0.9995	0.724148	0.865426	1	0.185727	-0.400012	0.343036	-0.337632	-0.259873	-0.0957018	2.07439	-1.09211	1.94296	-0.391643	-0.477897	-0.0992569	0.184834	1.0663	0.461791
GeneID:100000151	si:dkey-22o12.2	0.337496	0.862131	0.193684	0.767092	0.325156	0.736726	0.94829	0.541021	0.826148	0.882594	0.724944	0.937802	0.50286	0.848415	0.801704	0.921879	0.789287	0.71974	0.868041	0.995383	0.999797	0.999937	0.915326	0.903547	0.641965	0.999671	0.906387	0.99966	0.600612	0.9995	0.501636	0.896126	1	0.567692	0.114399	0.647079	0.345252	0.550583	0.354855	-0.0540155	-0.365761	-0.149279	0.124372	0.270646	0.223938	0.494442	0.191902	0.170991
GeneID:100000155	GeneID:100000155	0.427716	0.232466	0.648103	0.472636	0.748424	0.805957	0.736692	0.451756	0.813787	0.424397	1	0.99517	0.843095	1	0.88164	0.468576	0.840053	0.610225	0.420276	0.995383	0.999797	0.999937	0.882548	0.91517	0.976971	0.999671	0.918142	0.999802	1	0.9995	0.994418	1	1	0.524302	-0.710148	0.281795	-0.780548	0.229298	-0.309782	-0.260983	0.458418	0.169621	-0.587385	-0.348399	-0.0162556	0.238779	-0.830063	-0.139663
GeneID:100000156	None	0.000100861	0.133914	0.904747	0.814113	0.234969	0.952021	2.35e-05	0.19572	5.08e-07	0.531068	0.417822	0.90829	0.784392	0.697611	0.0302313	0.498044	0.142847	0.536718	0.312885	0.995383	0.999797	0.999937	0.966786	0.983115	0.937129	0.999671	0.184172	0.979993	0.128123	0.346348	0.501727	0.864026	1	1.96033	0.810955	-0.0869786	0.322842	-0.813142	-0.0923333	2.03069	-0.844415	2.29761	-0.511236	-0.55729	0.225855	-0.206837	0.26724	0.836208
GeneID:100000160	fgfr4	0.0297004	0.947003	0.563967	0.721987	0.0135874	0.376107	0.977066	0.909718	0.048026	0.95276	0.0302766	0.480695	0.986255	1.9e-06	0.808944	0.576913	0.835393	0.190999	0.148338	0.995383	0.999797	0.999937	0.00296782	0.997819	0.886616	0.999671	0.935794	0.99966	0.95742	0.9995	0.889594	0.907318	0.901948	-0.206347	0.0081259	-0.0570646	-0.0700262	-0.219918	0.130343	0.0040054	0.013742	0.177404	-0.00967549	-0.224169	0.127244	-0.00360974	0.36616	-0.0277357
GeneID:100000165	GeneID:100000165	0.911278	0.314966	0.154937	0.456581	0.0711791	0.424476	0.318263	0.13076	0.957526	0.020434	0.715816	0.963554	0.870659	0.823363	3.18e-16	0.0145051	0.0233537	0.579663	0.800887	0.995383	0.999797	0.999937	0.619184	0.929353	0.908725	0.999671	0.950981	0.99966	0.97574	0.9995	0.904894	0.833603	0.643224	0.0399915	0.245793	-0.327104	0.312821	0.430868	0.312591	-0.265001	0.359863	0.0172759	0.575987	0.138249	-0.0602708	0.0667362	-0.0861047	-1.41021
GeneID:100000168	si:dkey-16l2.20	0.123373	0.195118	0.707924	0.775546	0.00128267	0.747697	0.892283	0.0117709	0.974795	0.0543492	0.438569	0.877513	0.869694	0.48969	0.0144898	0.670097	0.923618	0.732111	0.946253	0.999354	0.999797	0.999937	0.994073	0.963839	0.960329	0.999671	0.965109	0.99966	0.940459	0.9995	0.7654	0.616359	0.438476	-0.441555	-0.343372	0.109965	-0.171765	-0.815023	-0.175266	0.0518898	-0.636386	0.0114415	-0.557836	0.288624	0.186483	-0.098175	-0.305515	0.668105
GeneID:100000190	si:ch1073-440b2.1	0.547834	0.0319643	0.412011	0.878016	0.000621776	0.615703	0.830102	0.0319435	0.284882	0.810836	0.0546527	0.99433	0.895065	0.486452	0.125439	0.370566	0.187528	0.703521	0.838008	0.996835	0.999797	0.999937	0.445532	0.813244	0.991178	0.999671	0.902623	0.99966	0.783889	0.9995	0.893025	0.886696	0.968223	0.166343	0.446655	-0.190177	0.0890573	0.70103	0.209932	-0.06651	0.45706	0.251942	0.0810041	-0.466811	0.00688543	0.0633648	-0.241514	0.383409
GeneID:100000219	si:dkey-225f5.4	0.289508	0.231277	0.313142	0.662076	0.861592	0.81515	0.0718183	0.900245	0.475255	0.594643	0.942743	0.790795	0.454603	0.290098	0.222263	0.0207154	0.549336	0.152617	0.666819	0.999354	0.999797	0.999937	0.853938	0.994725	0.967161	0.999671	0.939974	0.99966	0.941452	0.9995	0.74501	0.923199	0.935446	0.22543	0.224875	0.18973	0.168617	0.044764	0.0976088	0.348691	-0.0308786	0.14984	0.134464	-0.0264469	0.148599	0.181819	0.234863	0.215478
GeneID:100000223	si:ch211-214j8.1	0.701809	0.745524	0.0757643	0.97408	0.255566	0.728067	0.423485	0.324622	0.918593	0.748159	1	0.943963	0.96169	0.651261	0.000520851	0.0134612	0.426552	0.398981	0.310152	0.995383	0.999797	0.999937	0.0399461	0.892295	0.906065	0.999671	0.935535	0.99966	1	0.655259	0.215914	0.810263	1	-0.257764	0.187148	-0.914291	-0.0536633	-0.642202	-0.364456	-0.509083	-0.539413	0.0673606	-0.238385	0.19876	0.166771	0.0470611	-0.325749	1.37931
GeneID:100000230	si:ch211-166a6.5	0.00392732	0.938658	0.00320379	0.199163	1.57e-05	0.133633	0.0747334	0.00221563	0.77693	0.218159	0.000863875	0.00879805	0.0159381	0.0737631	0.577821	0.101189	0.0141494	0.542262	0.91509	0.995383	0.999797	0.999937	0.849082	0.89966	0.859585	0.999671	0.972777	0.99966	0.470619	0.9995	0.55868	0.888736	0.780159	-0.371531	0.0131336	0.339266	-0.252469	-0.511473	-0.264115	0.23422	-0.368353	0.0460076	-0.185505	0.429899	0.333958	0.260799	0.216494	-0.0690875
GeneID:100000241	None	0.006744	7.44e-12	2.89e-12	0.11331	0.000216019	0.00411177	1.33e-06	0.00411091	1.97e-12	0.00432743	0.913754	0.601813	0.789591	0.0015033	0.158573	0.00907876	0.679843	0.0029575	0.471617	0.995383	0.999797	0.999937	0.615434	0.38802	0.716851	0.999671	0.696288	0.99966	0.963258	0.9995	0.931061	0.842515	1	-0.908419	-2.10749	-2.13758	-0.757436	-1.15837	-1.09326	-1.55764	-0.893923	-2.20873	-0.975367	0.0644735	-0.408691	-0.159098	-1.06995	-0.514295
GeneID:100000242	zgc:92606	0.647049	0.178537	0.117411	0.645033	0.575352	0.929645	0.014258	0.31587	0.213627	0.987564	0.910921	0.760454	0.459956	9.82e-06	0.167659	0.0478488	0.956041	0.879566	0.756541	0.999354	0.999797	0.999937	0.96313	0.969151	0.698015	0.999671	0.96873	0.99966	0.97406	0.9995	0.551179	0.792272	0.290096	0.134726	-0.309571	-0.346524	-0.214219	-0.15332	-0.0502056	0.543076	-0.244686	0.294049	0.00718545	0.0477026	0.183716	0.206843	0.762001	-0.278213
GeneID:100000252	pik3r3b	0.00281785	2.4e-05	0.00273157	0.572804	0.00133849	0.636841	0.775516	0.00465265	0.00287842	0.0604757	0.406691	0.974969	0.798779	0.527886	2.05e-05	0.139137	0.545053	0.261743	0.59799	0.995383	0.999797	0.999937	0.925256	0.519157	0.329157	0.999671	0.362344	0.983317	0.219425	0.9995	0.295079	0.805828	0.0737858	0.458089	0.57812	-0.419603	0.167358	0.466673	0.139413	0.0595622	0.411414	0.429604	0.316548	-0.173739	-0.025701	0.0682856	-0.139596	-0.584142
GeneID:100000253	si:ch73-335l21.2	0.21369	0.185149	0.419833	1	0.589234	1	0.300408	0.285166	0.49405	1	1	1	1	1	0.609298	0.593041	0.938201	1	1	0.999354	0.999797	0.999937	0.940762	0.892006	0.427063	0.999671	1	0.690868	1	0.9995	0.978902	1	1	-1.12163	-1.05954	-0.637965	-0.0992763	-0.484481	0.0255552	-0.974705	-0.872176	-0.587741	-0.316357	0.29845	-0.0303182	0.278614	-0.588338	0.466183
GeneID:100000275	GeneID:100000275	0.891864	0.367861	0.827466	1	0.680941	1	0.776925	0.428167	0.678369	1	1	1	1	1	0.660479	0.831076	1	1	1	0.995383	0.999797	0.999937	0.905867	1	0.813138	0.999671	1	0.999802	1	0.9995	1	1	1	0.211269	0.946207	0.268305	0.0978118	-0.56382	-0.20894	0.403476	0.869564	0.514849	0.57505	0.489255	-0.57506	-0.159061	-0.224202	0.54195
GeneID:100000277	atg2b	0.00653193	2.59e-07	2.16e-07	0.000703407	0.000332976	0.00126857	0.277056	1.95e-05	2.63e-05	3.24e-05	0.00355632	0.910972	0.578329	0.54729	0.633686	0.785773	0.891044	0.921628	0.967526	0.995383	0.999797	0.999937	0.991401	0.892118	0.946757	0.999671	0.99415	0.99966	0.0322996	0.9995	0.898515	0.737232	1	1.62467	2.62035	2.59757	2.22783	1.96718	2.07932	0.755285	2.28263	2.22013	2.33258	1.77468	0.259666	0.398886	0.430573	-0.270138
GeneID:100000285	mettl24	0.923081	0.314966	0.553852	0.828082	0.435456	0.544663	0.222009	0.00954713	0.829671	0.086102	0.574275	0.482445	0.899032	0.747456	0.000180001	0.0665257	0.0751967	0.554351	0.825758	0.995383	0.999797	0.999937	0.958364	0.984491	0.996416	0.999671	0.843496	0.99966	0.219609	0.885289	0.707627	0.873221	0.137376	0.0385098	-0.272581	-0.166178	0.135858	0.226355	0.278053	0.344732	0.612441	0.0715945	0.479059	0.183808	0.325395	0.0620076	-0.136076	-0.777546
GeneID:100000303	plxdc2	0.429875	0.503007	0.0925318	0.662675	0.109602	0.26965	0.595311	0.325155	0.494548	0.465723	0.975292	0.994695	0.315075	0.783648	0.846086	0.471912	0.501027	0.989568	0.919284	0.999354	0.999797	0.999937	0.635635	0.977465	0.903952	0.999671	0.979888	0.99966	0.927369	0.9995	0.993363	0.954752	0.817259	0.105961	0.0821472	0.179034	0.100197	0.184096	0.18454	-0.0753613	0.117338	-0.0869343	0.104361	0.00686957	0.00306888	0.139772	0.0543076	0.028104
GeneID:100000319	pbld	0.250695	0.0396299	0.000149983	0.355	0.0722666	0.488056	0.833392	0.491404	0.133504	0.447283	0.506973	0.890597	0.624785	0.587872	0.311778	0.674511	0.628562	0.838653	0.939492	0.995383	0.999797	0.999937	0.913796	0.99502	0.404075	0.999671	0.733622	0.944072	0.47676	0.946265	0.677928	0.740198	1	-0.606504	-0.923658	-1.65452	-0.733456	-0.858837	-0.560671	-0.134369	-0.354487	-0.71729	-0.448174	0.430242	0.351564	0.444743	-0.545428	0.608227
GeneID:100000322	trpv6	0.937789	0.278973	0.593912	0.933797	0.799069	0.891045	0.0829304	0.819915	0.641219	0.999949	0.765556	0.972476	0.148274	0.484961	0.222198	0.945864	0.930862	0.948153	0.923183	0.995383	0.999797	0.999937	0.90991	0.912776	0.932007	0.999671	0.674009	0.99966	0.822087	0.9995	0.764348	0.875193	1	0.0439792	-0.407056	0.204708	-0.0877131	0.119062	0.117773	0.627215	0.100819	0.195706	7.14e-05	-0.16771	0.0864405	-0.772973	-0.451317	0.578998
GeneID:100000325	rragcb	0.682393	0.641184	0.627923	0.194756	0.983774	0.993607	0.791037	0.98063	0.970267	0.426951	0.708826	0.967067	0.845151	0.626892	0.273078	0.85962	0.61819	0.934553	0.965782	0.995383	0.999797	0.999937	0.720633	0.767414	0.939641	0.999671	0.734652	0.99966	0.887234	0.9995	0.88707	0.841787	0.775508	-0.118394	0.115576	-0.11728	0.423267	-0.0072337	-0.00450778	0.0795074	-0.00726537	-0.0111972	0.216269	0.121936	0.0539099	-0.0764047	0.154325	0.231598
GeneID:100000326	gpn3	0.142103	0.0220747	0.476619	0.306399	0.0246762	0.784094	0.862695	0.0686168	0.0588626	0.0170159	0.843093	0.97082	0.376774	0.858618	0.155757	0.679293	0.654029	0.800769	0.94768	0.995383	0.999797	0.999937	0.991401	0.994725	0.967736	0.999671	0.699046	0.99966	0.94303	0.9995	0.909822	0.97635	0.686425	-0.344781	-0.464143	-0.159939	-0.362845	-0.477471	-0.126131	-0.0528764	-0.385381	-0.402663	-0.544906	-0.0749564	-0.0489121	-0.27058	-0.0782177	0.322673
GeneID:100000332	si:ch73-335l21.4	0.95875	2.27e-06	3.85e-06	0.995729	0.93177	0.933254	9.16e-07	0.533277	7.19e-21	0.76866	0.734206	0.391926	0.092296	0.0103933	0.0278203	0.945775	0.929033	0.88513	0.902185	0.999354	0.999797	0.999937	0.00168177	0.984491	0.967931	0.999671	0.774267	0.99966	0.933682	0.9995	0.950314	0.956773	1	-0.0467731	2.27606	2.19406	-0.00938344	0.0708569	-0.118388	2.41047	-0.401333	4.27529	-0.247182	0.316978	0.96563	1.13805	1.55185	1.19417
GeneID:100000333	ankrd39	0.338729	0.945911	0.541232	0.868825	0.520621	0.728617	0.279209	0.0352223	0.939244	0.898139	0.891548	0.906882	0.368216	0.827843	0.228245	0.596612	0.560643	0.992027	0.803623	0.995383	0.999797	0.999937	0.973209	0.975762	0.722186	0.999671	0.912129	0.99966	0.975949	0.9995	0.67622	0.999436	1	-0.417274	-0.0328895	-0.242452	-0.158793	-0.278377	-0.263182	0.435003	-0.782475	-0.0377214	-0.0772169	0.0833903	0.206976	0.435361	0.153231	-0.494653
GeneID:100000334	None	0.142598	0.0459273	0.00890182	0.948996	0.944771	0.419994	0.0162083	0.131047	0.0932755	0.273038	0.879891	0.660834	0.562397	0.743136	0.594072	0.884068	0.960723	0.946319	0.955574	0.995383	0.999797	0.999937	0.941316	0.88438	0.976242	0.999671	0.769978	0.99966	0.919384	0.9995	0.955981	0.892048	1	0.619355	0.732131	0.911464	-0.0777094	0.0410781	0.521051	0.915562	0.588041	0.651753	0.508957	-0.0981559	0.479624	0.385894	-0.271479	0.256322
GeneID:100000341	rps23	0.187958	0.250854	0.139352	0.941628	0.492251	0.954902	7.98e-09	0.627937	0.0293361	0.828624	0.349997	0.951749	0.906991	0.896924	0.59236	0.790098	0.836403	0.844311	0.920042	0.995383	0.999797	0.999937	0.915326	0.838915	0.991178	0.999671	0.780941	0.99966	0.871309	0.9995	0.857269	0.999314	0.904383	0.574475	0.461687	0.56281	-0.0843519	0.314683	0.0580711	1.99938	-0.223732	0.830423	0.131378	0.492449	0.12316	0.0818196	0.0885178	-0.201959
GeneID:100000342	mapta	0.920237	0.275902	0.172021	0.219304	0.196884	0.405617	0.470999	0.289176	0.706972	0.0157047	0.392386	0.955866	0.942869	0.878554	3.07e-05	0.462645	0.817063	0.577644	0.674527	0.995383	0.999797	0.999937	0.667525	0.977465	0.999645	0.999671	0.975255	0.99966	0.922015	0.9995	0.901285	0.923151	0.541587	0.0383225	0.27761	-0.331904	0.467996	0.339025	0.338515	-0.212829	0.278386	0.114515	0.626248	0.286256	-0.0737667	0.033868	0.0649863	-0.787484
GeneID:100000352	si:dkey-152b24.7	0.935828	0.789924	0.328716	0.863511	0.325678	0.833913	0.880432	0.982538	0.684218	0.682131	1	0.32962	0.407113	1	0.0303936	0.150499	0.999169	0.316993	0.726698	0.995383	0.999797	0.999937	0.434785	0.766859	0.995857	0.999671	0.988801	0.99966	1	0.9995	0.887297	1	1	-0.0964461	0.240725	0.725525	0.330837	-0.863073	-0.369223	0.166116	0.0224426	0.36764	-0.447031	0.520037	1.15614	0.808316	0.71941	1.39784
GeneID:100000353	ttbk1b	0.0936305	0.250833	0.022127	0.365214	0.00011115	0.657174	0.343529	3.93e-05	0.560592	0.0288576	0.300881	0.883248	0.916831	0.993037	9.91e-08	5.81e-05	0.0179084	0.145712	0.628882	0.995383	0.999797	0.999937	0.565718	0.937972	0.434448	0.999671	0.595781	0.99966	0.262181	0.9995	0.39656	0.877339	0.449025	0.310579	0.20321	-0.373636	0.265005	0.613237	0.149792	-0.191737	0.645359	0.117318	0.402746	-0.221882	-0.127211	0.0435634	-0.0038359	-0.950778
GeneID:100000365	GeneID:100000365	0.0298753	0.0022265	0.00697798	0.198769	0.990554	0.266575	0.000620669	0.00092433	0.000762499	0.369081	0.31883	0.97082	0.381496	0.16694	0.726784	0.413082	0.513591	0.291199	0.868411	0.995383	0.999797	0.999937	0.355741	0.93883	0.991965	0.999671	0.862925	0.99966	0.0483902	0.9995	0.507151	0.790019	1	-1.06917	-1.35449	-1.17798	-0.942933	-0.00881457	-0.775708	-1.69975	-1.50123	-1.54455	-0.508576	0.563036	-0.102303	-0.577703	-0.824974	-0.188025
GeneID:100000374	syt17	0.0101851	0.000241149	0.00320837	0.391534	0.00532474	0.118332	0.473333	0.00026135	0.00948312	0.00676052	0.637027	0.6343	0.562645	0.237352	0.925976	0.800641	0.923793	0.519269	0.556197	0.995383	0.999797	0.999937	0.920028	0.914538	0.731477	0.999671	0.727687	0.99966	0.0365447	0.9995	0.69116	0.474796	1	0.991723	1.24295	1.01098	0.571679	1.01442	0.808559	-0.36319	1.2659	0.940956	1.06059	0.252103	0.408957	0.312702	0.518661	-0.0446747
GeneID:100000381	zgc:172271	0.15047	0.0380547	0.261382	0.602082	0.536664	0.694947	0.583319	0.192997	0.0181362	0.244278	1	0.903296	0.355701	1	0.916864	0.967367	0.82713	0.876705	0.685699	0.995383	0.999797	0.999937	0.933108	0.710905	0.901609	0.999671	0.896913	0.99966	1	0.9995	0.399331	1	1	-0.727191	-0.927871	-0.506004	-0.469477	-0.321562	0.329703	0.296034	-0.602855	-1.10149	-0.633099	-0.316467	0.295171	0.612039	0.33881	0.0735785
GeneID:100000387	opn7d	0.688859	0.357672	0.583448	0.770272	0.521428	0.353871	0.757204	0.768558	0.918414	0.936074	1	0.457169	0.376774	0.817524	0.605886	0.577979	0.960484	0.896049	0.816305	0.999611	0.999797	0.999937	0.999892	0.983845	0.984226	0.999671	0.981868	0.99966	1	0.9995	0.93786	0.984328	1	0.229035	-0.434632	-0.265814	-0.302523	0.322903	-0.684235	0.184522	-0.15882	0.0599641	0.0597124	-0.523382	0.69014	0.577242	0.218622	-0.320837
GeneID:100000389	si:ch73-347e22.8	0.797665	0.409907	0.0901077	0.30397	0.463285	0.475305	0.0728539	0.146434	0.520995	0.130167	0.0193997	0.985082	0.00696956	0.870256	6.66e-05	0.206955	0.982811	0.940466	0.701137	0.995383	0.999797	0.999937	0.960857	0.993979	0.760163	0.999671	0.941282	0.99966	0.809473	0.914499	0.448827	0.439438	0.285022	-0.0719038	-0.178392	0.32425	-0.344958	-0.17158	-0.25019	0.370894	-0.299916	-0.148785	-0.349833	0.522588	0.0174769	0.482547	0.0618369	0.684149
GeneID:100000398	poldip2	0.80572	0.241592	0.241849	0.675483	0.922458	0.855565	0.73364	0.817713	0.767978	0.147705	0.529758	0.703836	0.887363	0.870256	0.116091	0.476998	0.155972	0.817798	0.999078	0.995383	0.999797	0.999937	0.983884	0.850581	0.920725	0.999671	0.951652	0.999802	0.869752	0.9995	0.99491	0.951773	1	0.203483	-0.718181	-0.69948	-0.520161	0.085272	-0.251084	-0.269597	0.174175	-0.223476	-0.993947	-0.544167	-0.59136	-0.163074	-0.181746	0.90618
GeneID:100000399	dnase2	0.0019854	9.41e-10	8.09e-13	0.118679	1.01e-07	0.17059	0.0615496	9.66e-05	2.22e-05	0.364016	0.187186	0.708561	0.907257	0.346797	1.33e-09	0.982019	0.407218	0.881216	0.99831	0.995383	0.999797	0.999937	0.938319	0.88438	0.903225	0.999671	0.402734	0.99966	0.955068	0.9995	0.271445	0.985975	0.386507	0.637606	1.07625	1.22561	0.474157	0.983253	0.408852	0.413673	0.737911	0.791054	0.239156	-0.293386	0.216879	0.0534353	0.268027	1.05073
GeneID:100000415	atp6ap1la	0.214151	0.287114	0.702939	0.336384	0.0227884	0.329862	0.540223	0.0305429	0.566774	0.0348936	0.775654	0.559657	0.751598	0.564613	0.00066268	0.754021	0.958813	0.210166	0.944693	0.995383	0.999797	0.999937	0.880688	0.937309	0.999303	0.999671	0.958966	0.99966	0.766638	0.99958	0.981924	0.994734	0.622247	0.394063	0.312079	-0.124261	0.451846	0.630986	0.432073	-0.220033	0.590055	-0.192636	0.638756	-0.129231	-0.335488	-0.143695	-0.229231	-0.843403
GeneID:100000433	si:ch73-359m17.9	0.925968	0.644587	0.145345	0.996838	0.969647	0.969725	0.740562	0.902872	0.697648	0.866812	0.838005	0.756393	0.828776	0.86875	0.961579	5.63e-06	0.000211443	0.910277	0.853012	0.995383	0.999797	0.999937	0.960857	0.577377	0.574335	0.999671	0.941282	0.99966	0.990149	0.9995	0.95563	0.842515	0.895876	-0.0448435	0.163008	0.432659	-0.00378323	0.0180985	-0.0321589	-0.13809	-0.0496166	0.1469	-0.0832753	-0.111219	0.275751	0.124318	-0.0997097	-0.0194515
GeneID:100000470	pbldp	0.394219	0.70081	0.0952432	0.591972	0.389929	0.418607	0.187575	0.55015	0.639424	0.98732	0.522074	0.326935	0.625351	0.573903	0.837269	0.272122	0.383889	0.474324	0.514546	0.995383	0.999797	0.999937	0.982839	0.386589	0.97378	0.999671	0.679332	0.99966	0.46934	0.9995	0.748321	0.635959	0.326775	-0.477877	-0.211846	-0.754389	-0.491116	-0.456279	-0.635411	-0.672814	-0.320962	-0.262925	0.0150238	0.435521	0.76245	0.356557	-0.416941	0.123646
GeneID:100000471	rtf1	0.0426608	0.000784722	0.0080185	0.862738	0.298657	0.831279	0.434149	0.00779304	0.0675201	0.272122	0.823427	0.977447	0.822843	0.688405	8.04e-06	0.000809021	0.000199827	0.836624	0.984763	0.995383	0.999797	0.999937	0.93304	0.851484	0.822138	0.999671	0.600689	0.99966	0.372685	0.985031	0.392735	0.793666	0.0849986	-0.33967	-0.487426	-0.386982	-0.0710582	-0.181946	-0.0774683	0.146554	-0.404128	-0.290638	-0.209771	0.0630613	-0.02101	-0.0585135	-0.0934357	-0.53883
GeneID:100000478	mgat2	0.224647	0.0070494	0.000639926	0.975118	0.625662	0.926369	0.366715	0.00194459	0.0993716	0.373348	0.510184	0.891427	0.859946	0.984391	0.0991872	0.900403	0.685072	0.630282	0.999069	0.880487	0.999797	0.999937	0.950762	0.868608	0.732881	0.999671	0.734652	0.99966	0.450069	0.9995	0.727313	0.940549	0.294446	-0.222938	-0.410403	-0.503642	0.0163322	0.0959459	-0.0373359	-0.172254	-0.475879	-0.272531	-0.179881	-0.146845	-0.118726	-0.0676778	0.00958434	-0.320399
GeneID:100000479	ube2g1b	0.744259	0.40409	0.00478089	0.87682	0.145566	0.980448	0.903152	0.211187	0.230445	0.971219	0.631936	0.822166	0.875915	0.337247	0.00152304	0.947312	0.946437	0.792926	0.860905	0.995383	0.999797	0.999937	0.938163	0.945787	0.975813	0.999671	0.983999	0.99966	0.610481	0.9995	0.748023	0.995857	0.607449	-0.057315	-0.114797	0.326495	0.0519773	-0.196732	0.00765255	-0.0235184	-0.167292	-0.163066	-0.00871695	0.094685	0.101307	0.040356	0.1621	0.361045
GeneID:100000492	mafaa	0.105582	0.00484025	0.000663383	0.00897236	0.284218	0.298725	0.0536539	0.195628	0.00357705	0.497552	0.124354	0.975595	0.557816	0.591684	0.369626	0.00108856	0.000239729	0.0156898	0.366408	0.516718	0.999797	0.999937	0.710836	0.704497	0.0241425	0.1311	8.78e-08	0.944072	0.0504796	0.127848	0.0509229	0.241352	0.0646742	-0.239534	-0.356547	-0.416964	-0.438463	-0.159748	-0.217653	-0.270066	-0.18298	-0.375616	-0.120636	0.237555	-0.0207251	-0.107749	-0.102262	-0.118888
GeneID:100000500	sost	0.312188	0.409184	0.0221765	0.97245	0.856675	0.952712	0.904954	0.968491	0.0560604	0.901106	0.264398	0.958418	0.396225	0.817909	0.0548969	0.00646268	0.000655451	0.748066	0.594013	0.995383	0.999797	0.999937	0.846429	0.915033	0.983043	0.999671	0.927903	0.99966	0.873919	0.9995	0.744558	0.999314	0.883619	0.334138	0.251733	0.601358	-0.0328639	-0.0708878	-0.0443159	0.0510015	0.0158192	0.537296	-0.058992	0.415501	-0.111378	-0.413059	-0.150796	-0.589836
GeneID:100000501	gpr142	0.879245	0.704146	0.923768	0.805838	0.340049	0.955065	0.504565	0.769783	0.468207	0.32051	1	0.68236	0.47614	1	0.058758	0.816622	0.884625	0.866446	0.714985	0.996569	0.999797	0.999937	0.915326	0.972977	0.945248	0.999671	0.933709	0.99966	1	0.9995	0.889935	1	1	-0.120819	0.233444	0.0624589	0.307599	0.543095	0.0788679	0.429868	-0.194224	-0.456633	0.617587	0.299021	0.648361	0.624351	0.709824	-1.36818
GeneID:100000517	hivep1	0.258058	0.00210278	0.0238301	0.728191	0.119983	0.751454	0.311726	0.304972	0.000298819	0.0350436	0.789508	0.463526	0.000331243	0.100164	0.742749	0.734602	0.928177	0.861593	0.970823	0.995383	0.999797	0.999937	0.973942	0.922744	0.887744	0.999671	0.912011	0.99966	0.844285	0.9995	0.928433	0.976903	0.191448	0.263225	0.572001	0.427047	0.155369	0.329521	0.135399	0.234189	0.223484	0.673402	0.462173	0.0904122	0.255901	0.559266	0.325633	0.0709708
GeneID:100000526	sec24a	0.00155017	0.986309	0.314604	0.0397399	1.24e-07	0.206388	0.351234	0.000390284	0.451305	0.000123685	0.0109397	0.50011	0.853422	0.595677	0.00635079	0.971315	0.14983	0.237333	0.960457	0.995383	0.999797	0.999937	0.355662	0.81927	0.881779	0.999671	0.728872	0.99966	0.17311	0.9995	0.714511	0.851621	0.315636	-0.462598	-0.00386245	0.15005	-0.397428	-0.70769	-0.269274	0.156295	-0.485219	0.123797	-0.550943	0.409507	0.183708	-0.0479591	0.109755	0.327219
GeneID:100000527	si:ch211-246m6.4	0.834306	0.72087	0.115549	0.514111	0.00887429	0.886791	0.986979	0.937923	0.000476388	0.239061	0.997452	0.937802	0.470888	0.175168	0.638131	0.264677	0.0222801	0.75644	0.614151	0.995383	0.999797	0.999937	0.950598	0.835835	0.847612	0.999671	0.905478	0.99966	0.932929	0.9995	0.951478	0.962533	0.798292	-0.0608993	-0.0863155	0.306172	-0.253073	-0.530711	0.0699498	-0.00497999	0.0214181	-0.683341	-0.28977	-0.00125869	0.0803745	0.188199	-0.307358	-0.0981637
GeneID:100000532	None	0.384955	0.220274	0.10353	0.912219	0.966349	0.700666	0.13575	0.980583	0.601999	0.39949	1	0.932483	0.618179	1	0.167699	0.624881	0.905741	0.848495	0.929315	0.995383	0.999797	0.999937	0.999892	0.644356	0.538007	0.999671	0.951406	0.99966	1	0.9995	0.60681	1	1	0.560281	-0.767508	-1.00324	0.171684	0.0367463	0.425308	-1.09803	0.019388	0.340836	0.575479	-0.246315	-0.22969	-0.402308	-0.591566	-0.780741
GeneID:100000537	prdm4	0.751873	0.168934	0.772266	0.962989	0.315471	0.830763	0.886715	0.371879	0.936437	0.506797	0.327073	0.981612	0.961504	0.831622	0.00803026	0.907787	0.210549	0.626001	0.999069	0.999354	0.999797	0.999937	0.967582	0.989607	0.942628	0.999671	0.958966	0.99966	0.823618	0.9995	0.847247	0.726147	0.371677	0.07027	-0.227526	-0.0546232	0.0236697	-0.182174	-0.0802967	-0.0349669	-0.158265	0.0176365	0.140304	0.191424	-0.0176525	-0.0164403	0.0591625	-0.37588
GeneID:100000539	si:ch211-214j8.12	0.407678	0.939053	0.636205	0.875436	0.16046	0.754898	0.9684	0.264769	0.374985	0.125455	0.928272	0.916232	0.573636	0.667648	0.0566854	0.721157	0.857391	0.910537	0.577251	0.989987	0.999797	0.999937	0.760743	0.925673	0.900615	0.999671	0.754728	0.99966	0.982248	0.9995	0.911466	0.9237	1	-0.231699	-0.0234775	-0.122162	-0.0961859	-0.348331	0.149839	-0.0152308	-0.274521	-0.228318	-0.414118	-0.0403683	0.15412	0.249478	0.208558	0.521429
GeneID:100000544	ptger3	0.204958	0.44395	0.769142	0.326045	0.29959	0.356032	0.29868	0.110172	0.956386	0.115216	0.864757	0.918084	0.993879	0.873792	0.354382	0.265345	0.690029	0.433937	0.920347	0.999354	0.999797	0.999937	0.965979	0.943096	0.998521	0.999671	0.992085	0.999802	0.948557	0.9995	0.944643	0.784403	1	0.511142	0.29957	0.123658	0.587446	0.411294	0.530855	-0.451309	0.577188	-0.0277482	0.637947	-0.108995	0.215194	-0.00794011	0.132784	-0.421687
GeneID:100000545	GeneID:100000545	0.668059	0.801355	0.379366	0.681891	0.979437	0.283774	0.787723	0.259397	0.116268	0.705972	1	0.778479	0.345465	1	0.750387	0.96435	0.988496	0.416415	0.806393	0.995383	0.999797	0.999937	0.792948	0.955855	0.888217	0.999671	0.838431	0.99966	1	0.9995	0.904826	1	1	-0.253025	-0.136597	0.3866	-0.402356	-0.0182438	-0.782904	-0.170363	-0.544593	-0.76276	-0.243906	0.0813901	0.823208	1.13359	0.262604	0.336845
GeneID:100000559	vkorc1	0.506956	0.0897953	0.481637	0.94341	0.694982	0.976037	0.00650343	0.576156	0.599703	0.560674	0.899557	0.70521	0.0784359	0.930184	0.54415	0.892909	0.761052	0.831682	0.771814	0.995383	0.999797	0.999937	0.936941	0.483796	0.964095	0.999671	0.867656	0.99966	0.786026	0.9995	0.946442	0.916639	0.387842	0.189058	0.379814	0.172136	0.049478	-0.114534	0.017858	-0.650347	0.148665	-0.145072	-0.182806	0.0519964	-0.257253	-0.485272	0.0458299	0.168029
GeneID:100000570	hirip3	0.707404	0.312022	0.573657	0.925652	0.550004	0.974757	0.000763766	0.521223	0.768695	0.713883	0.957087	0.756292	0.308474	0.801271	0.315909	0.494909	0.647323	0.830519	0.617862	0.995383	0.999797	0.999937	0.95919	0.442837	0.959228	0.999671	0.717822	0.99966	0.478854	0.9995	0.877473	0.916952	0.200586	-0.189572	-0.398709	0.228065	-0.101942	-0.267987	-0.0307943	1.16412	-0.274375	-0.140531	-0.198535	-0.0387209	-0.308991	-0.435515	-0.154183	0.360705
GeneID:100000576	abcf2b	0.210738	0.013195	0.00184592	0.396342	0.0711791	0.00251312	0.0711949	0.00138685	0.366425	0.0294838	0.664053	0.973775	0.42292	0.895668	0.0010451	0.968197	0.100398	0.754467	0.923915	0.995383	0.999797	0.999937	0.915326	0.958313	0.876902	0.999671	0.935732	0.99966	0.956376	0.9995	0.978902	0.973853	0.915254	-0.301895	-0.506088	0.570445	-0.322457	-0.397719	-0.764755	-0.420074	-0.655565	-0.211712	-0.514254	0.138864	0.0392574	-0.23666	0.0557028	0.604728
GeneID:100000577	ppp1r14bb	0.211511	0.783012	0.395868	0.570451	0.0167444	0.831462	0.902464	0.0135993	0.247345	0.3957	0.0166503	0.942263	0.857011	0.845826	6.21e-08	0.619094	0.0112706	0.989568	0.968585	0.995383	0.999797	0.999937	0.970395	0.937061	0.908725	0.999671	0.969076	0.99966	0.820667	0.9995	0.839128	0.92099	0.94597	0.148785	0.0354223	0.0933884	0.116038	0.248672	0.0515363	-0.019406	0.250297	-0.13036	0.112713	-0.279281	-0.0420459	0.036745	-0.0387812	0.50444
GeneID:100000597	sept7b	0.0947826	0.000568938	0.00434111	0.929573	0.00797034	0.859544	0.971559	0.174509	0.0029898	0.156449	0.966589	0.873687	0.510773	0.566917	0.60538	0.616214	0.511872	0.850208	0.952201	0.995383	0.999797	0.999937	0.969811	0.980578	0.92326	0.999671	0.72796	0.99966	0.745158	0.9995	0.945398	0.883006	0.426886	-0.28107	-0.488358	-0.404475	-0.0400927	-0.400945	-0.0640452	0.00890171	-0.218461	-0.435076	-0.254058	-0.0133318	-0.0917438	-0.133137	-0.122655	-0.0830414
GeneID:100000615	syt3	0.039514	0.35025	0.495309	0.665144	0.0678375	0.404476	0.83062	0.0094743	0.243016	0.102094	0.859883	0.995039	0.221567	0.566917	0.00127532	0.984357	0.949983	0.561352	0.846163	0.995383	0.999797	0.999937	0.931569	0.955593	0.780414	0.999671	0.975702	0.99966	0.656446	0.9995	0.851019	0.851893	0.176662	0.619914	0.283084	-0.21009	0.256981	0.533821	0.396507	0.0854266	0.709627	0.355231	0.526569	-0.0931899	0.00742936	0.406023	-0.250382	-0.871391
GeneID:100000629	si:ch211-136m16.8	0.343855	0.0191445	0.0204814	0.972819	0.831978	0.984359	0.16648	0.701133	0.030331	0.949253	0.540251	0.968193	0.351113	0.105548	0.418697	0.0231194	0.931192	0.919355	0.982517	0.995383	0.999797	0.999937	0.985902	0.994725	0.759832	0.999671	0.834776	0.99966	0.790223	0.9995	0.676121	0.669875	1	0.303568	0.594588	0.57999	-0.0320102	0.0792832	0.0138434	0.412491	0.127343	0.570918	-0.0314186	0.217376	0.0631527	-0.308247	0.437878	-0.236999
GeneID:100000633	GeneID:100000633	0.649658	0.408257	0.205085	1	0.736148	1	0.156403	0.626988	0.750164	1	1	1	1	1	0.936553	0.604502	0.736506	1	1	0.995383	0.999797	0.999937	0.940762	0.970719	0.969618	0.999671	1	0.99966	1	0.9995	0.972779	1	1	0.561547	0.822991	1.14623	0.910906	0.414258	0.263086	1.39533	0.53921	-0.422852	-0.149302	1.01653	0.295557	-0.248232	-0.42885	0.0827437
GeneID:100000637	GeneID:100000637	0.311619	1.13e-05	2.94e-05	0.340556	0.160778	0.574896	0.00143032	0.0110914	0.0022363	0.131615	0.384318	0.94714	0.802475	0.812589	0.034291	0.75153	0.459114	0.607406	0.860905	0.995383	0.999797	0.999937	0.913661	0.916384	0.926644	0.999671	0.999255	0.99966	0.477367	0.9995	0.973517	0.848474	0.219565	0.31932	1.03103	0.972783	0.431422	0.399656	0.281091	0.817294	0.648075	0.764563	0.463626	0.292098	0.0916579	-0.110926	0.105839	0.506845
GeneID:100000640	march4l	0.64788	0.151311	0.224647	1	0.900113	1	0.609284	0.98063	0.866506	1	1	1	1	1	0.804892	0.851506	0.987008	1	1	0.995383	0.999797	0.999937	0.866159	0.535849	0.785673	0.999671	1	0.99966	1	0.9995	0.885265	1	1	-0.653755	-1.85176	-1.48597	-0.0102458	-0.188252	-2.70957	0.658326	-0.0348577	-0.234652	-0.519315	0.985121	-0.329435	-0.0524896	-0.441059	-0.266374
GeneID:100000646	GeneID:100000646	0.760008	0.954032	0.299282	0.933974	0.567995	0.930185	0.558369	0.647301	0.9614	0.936725	0.685333	0.762648	0.459545	0.42687	0.0492286	0.954261	0.662533	0.882547	0.995706	0.995383	0.999797	0.999937	0.926318	0.824914	0.824399	0.999671	0.912566	0.995501	0.267026	0.956864	0.74941	0.398557	1	0.178411	-0.0341978	0.438782	0.105778	-0.305202	-0.096938	0.316466	-0.237738	0.0289955	-0.0596531	-0.242942	-0.315045	-0.360176	-0.385075	0.6788
GeneID:100000647	kctd13	0.629162	0.154807	8.1e-05	0.819505	0.260075	0.986966	0.278689	0.208369	0.446475	0.993632	0.0274147	0.995024	0.402302	0.621906	0.244616	0.97729	0.933903	0.0956783	0.537752	0.995383	0.999797	0.999937	0.455171	0.828347	0.88621	0.999671	0.7272	0.99966	0.571776	0.9995	0.947489	0.836709	0.314908	0.131142	-0.300472	-0.742809	-0.116122	0.25618	-0.00906618	-0.256933	0.273747	-0.179673	0.00322834	-0.510423	-0.00714152	0.298152	-0.217037	-0.363156
GeneID:100000654	chpf2	0.328463	0.220672	0.166616	0.788881	0.552087	0.805975	0.0464734	0.046782	0.0338246	0.147584	0.399317	0.52406	0.606282	0.798713	0.0359926	0.0374847	0.38175	0.971238	0.999127	0.995383	0.999797	0.999937	0.938163	0.789511	0.983698	0.999671	0.858035	0.99966	0.368984	0.9995	0.642013	0.810263	0.452542	-0.111512	-0.121627	-0.132648	0.0608926	-0.0689765	-0.0528818	-0.201725	-0.190293	-0.203535	-0.162328	-0.107929	0.159102	-0.0980852	0.05661	0.244507
GeneID:100000656	lrrc58a	0.871293	2.48e-09	4.59e-07	0.773608	0.586086	0.701848	0.262363	0.852184	1.59e-05	0.206003	0.739482	0.878991	0.44796	0.930966	0.0958312	0.679983	0.843476	0.146705	0.91509	0.978176	0.999797	0.999937	0.309558	0.998348	0.953647	0.999671	0.834668	0.934118	0.534126	0.9995	0.659891	0.767778	1	-0.116065	2.3988	2.0295	0.31898	0.315971	-0.382001	0.601066	-0.117662	1.81522	0.704793	0.248679	0.31779	0.522361	0.095003	0.871443
GeneID:100000660	ppwd1	0.462428	0.300112	0.0185647	0.548335	0.22911	0.46002	0.432964	0.314283	0.13894	0.43766	0.745823	0.888154	0.505443	0.830369	0.00166736	0.630984	0.835898	0.0825618	0.376731	0.995383	0.999797	0.999937	0.859928	0.918617	0.981137	0.999671	0.947714	0.99966	0.976428	0.9995	0.981539	0.889813	0.0996774	-0.128873	-0.154649	0.305378	0.162695	-0.186394	-0.183385	0.134528	-0.153891	-0.220225	-0.142552	0.0720523	0.0820218	-0.130496	-0.0545219	0.390859
GeneID:100000665	dusp3a	0.858233	0.398544	0.0689167	0.474243	0.912203	0.595179	0.224159	0.131201	0.918593	0.490407	0.550158	0.94627	0.790551	0.737336	0.755348	0.209933	0.213346	0.429501	0.706585	0.995383	0.999797	0.999937	0.887224	0.908643	0.743926	0.999671	0.971384	0.99966	0.409985	0.9995	0.825447	0.859284	0.256768	-0.080054	0.279987	-0.538889	0.401253	-0.0496884	0.307288	-0.415156	0.475645	0.0426305	0.277646	-0.273165	-0.12528	0.153377	0.186561	-0.128227
GeneID:100000683	None	0.701096	0.653	0.207712	0.632198	0.252728	0.98717	0.0502682	0.747164	0.898809	0.162311	0.726578	0.943853	0.224104	0.971484	0.158449	0.54463	0.385112	0.925813	0.945121	0.995383	0.999797	0.999937	0.954804	0.797329	0.784786	0.999671	0.972535	0.99966	0.912598	0.9995	0.829454	0.996955	1	-0.226236	0.225715	0.538023	-0.429961	-0.551497	-0.01869	0.857355	0.171254	0.0737794	-0.722697	0.239793	0.168748	0.610267	0.0373428	0.65021
GeneID:100000685	slc22a5	0.978239	0.495179	0.633337	0.374925	0.00197476	0.69585	0.766248	0.0574706	0.926469	0.783721	1	0.961198	0.35943	0.934333	0.426423	0.799816	0.63724	0.876407	0.877922	0.995383	0.999797	0.999937	0.98227	0.779532	0.167956	0.999671	0.348849	0.190717	1	0.363728	0.158666	0.348425	1	0.0253804	0.426071	-0.309716	0.849724	1.63172	0.444208	0.232948	1.04754	-0.0720156	0.236538	-0.605029	-0.194365	-0.835665	0.111087	-0.531291
GeneID:100000686	zgc:171601	0.283396	0.025459	0.187874	0.282918	0.563945	0.818596	0.111891	0.362356	0.22145	0.663843	1	0.58313	0.399874	1	0.513774	0.815247	0.913934	0.74046	0.501432	0.999354	0.999797	0.999937	0.872298	0.894335	0.923419	0.999671	0.947402	0.99966	1	0.9995	0.89986	1	1	0.735306	1.23066	0.772858	1.0214	0.418082	0.315096	1.00094	0.589408	0.765375	0.370324	-0.393638	0.953181	0.906763	0.449926	0.532127
GeneID:100000687	scube3	0.135515	4.35e-05	0.000964343	0.0108683	0.00072338	0.10628	0.0735902	0.00287102	0.0132181	0.00225016	0.406187	0.745156	0.897068	0.840506	0.980163	0.120942	0.857445	0.818643	0.901212	0.999354	0.999797	0.999937	0.99625	0.933081	0.918258	0.999671	0.98728	0.99966	0.168614	0.9995	0.91592	0.474796	0.406683	0.397967	0.884012	0.716968	0.756708	0.771215	0.525732	0.449362	0.68043	0.576754	0.749297	0.273543	0.201626	-0.0565966	0.0808291	0.00763241
GeneID:100000688	cntn3a.2	0.0263821	0.0445746	0.0090528	0.308561	0.0411786	0.258101	0.000509776	0.00186758	0.234659	0.0700753	0.914577	0.961198	0.452195	0.432084	0.545625	0.987339	0.766232	0.610657	0.606975	0.995383	0.999797	0.999937	0.902566	0.912776	0.860984	0.999671	0.802122	0.99966	0.446142	0.9995	0.766002	0.793666	0.370503	0.868812	0.728454	0.90115	0.63706	0.773808	0.643983	1.22908	1.09077	0.479246	0.757026	-0.0742457	0.0911282	0.312267	-0.330123	-0.208841
GeneID:100000702	si:ch211-105f12.2	0.70819	0.000896269	0.000109995	0.519372	0.949664	0.702414	0.0104967	0.476857	0.00290497	0.757727	1	0.191007	0.92916	0.378938	6.62e-08	0.622989	0.592823	0.000351145	0.0136799	0.608672	0.999797	0.999937	0.00329918	0.432687	0.755004	0.999671	0.805902	0.999802	1	0.9995	0.958116	0.932941	1	-0.215251	-1.51047	-1.82473	0.490995	0.0393801	-0.335083	-1.30777	0.324365	-1.38533	0.189838	-0.15873	-0.850498	-0.0743772	-0.486901	-2.95409
GeneID:100000709	nsd2	0.435632	0.924	0.635038	0.421575	0.261173	0.866765	0.354313	0.691027	0.977146	0.792984	0.790689	0.929079	0.666312	0.136676	0.918865	2.06e-05	0.000390666	0.0478795	0.0448471	0.995383	0.999797	0.999937	0.447914	0.606939	0.995883	0.999671	0.861147	0.99966	0.685691	0.9995	0.959383	0.945846	0.186481	-0.17826	0.0239935	0.0989323	-0.269285	-0.231141	-0.0739532	0.200556	-0.0902462	0.00731901	-0.0750606	0.083511	-0.0927143	-0.140923	0.331269	-0.0259067
GeneID:100000710	tspan15	0.414262	0.747319	0.72576	0.94799	0.10642	0.63122	0.871501	0.706204	0.913776	0.858343	1	0.971889	0.575217	0.771453	0.0851371	0.517924	0.662607	0.844311	0.939005	0.995383	0.999797	0.999937	0.863682	0.881062	0.802409	0.999671	0.850037	0.969465	1	0.9995	0.44908	0.660944	1	-0.486507	0.184825	0.192651	-0.095927	-0.849776	-0.456755	0.113725	0.219254	-0.0707997	-0.139227	0.554612	0.140969	0.541968	-0.371408	1.16687
GeneID:100000711	ngb	0.61966	0.406568	0.0066702	0.833784	0.220715	0.737964	1.08e-05	0.991019	0.514556	0.460045	0.311092	0.987332	0.412813	0.230772	0.092999	0.142048	0.825558	0.240008	0.731818	0.975789	0.999797	0.999937	0.963749	0.996841	0.72245	0.999671	0.316846	0.99966	0.578795	0.9995	0.766002	0.800298	1	0.144591	-0.204335	-0.587635	-0.120552	0.29468	-0.159509	-1.03873	0.00347426	-0.17199	-0.21925	-0.276556	0.0304871	-0.460645	-0.622395	0.715216
GeneID:100000713	GeneID:100000713	0.216734	0.563022	0.00502548	0.907354	0.624193	0.0636335	0.283666	0.112522	0.0899969	0.397602	0.839886	0.476748	0.47614	0.777593	0.00599498	0.808615	0.682523	0.94641	0.890755	0.995383	0.999797	0.999937	0.895312	0.708122	0.994628	0.999671	0.969317	0.99966	0.205988	0.9995	0.967485	0.397922	0.977854	0.235051	0.110313	0.428751	0.0555618	0.102105	-0.421652	0.207992	0.269567	0.289098	-0.184242	0.0606521	0.273833	0.198318	0.100794	0.519627
GeneID:100000715	msl1a	0.0717589	0.0323417	0.205535	0.959938	0.474986	0.3003	0.658622	0.00312926	0.49869	0.687095	0.0769778	0.705886	0.451665	0.641817	0.0435467	0.643404	0.554059	0.293151	0.920272	0.995383	0.999797	0.999937	0.993065	0.948544	0.799681	0.999671	0.994556	0.99966	0.932497	0.9995	0.9312	0.833286	0.869733	-0.445456	-0.472275	0.278671	0.0350598	-0.18913	-0.368796	0.130988	-0.650463	-0.176015	-0.129908	0.456746	0.233136	0.242083	0.174148	0.447695
GeneID:100000720	abl1	0.0130265	0.0994708	0.443278	0.857772	0.0173864	0.903122	0.973853	0.22586	0.329196	0.547524	0.934845	0.938769	0.621632	0.492472	0.213625	0.00437595	0.009323	0.882547	0.993477	0.998504	0.999797	0.999937	0.99625	0.764919	0.845719	0.999671	0.728872	0.99966	0.579784	0.9995	0.521321	0.813307	0.933447	-0.376533	-0.238869	-0.118519	-0.0681163	-0.345927	-0.0443126	0.00763242	-0.186721	-0.155839	-0.118203	0.0235641	0.056564	-0.103054	0.131631	-0.166595
GeneID:100000724	lrrtm4l1	0.672583	0.640339	0.729542	0.611419	0.223155	0.447519	0.970155	0.447142	0.890501	0.0109179	0.852874	0.703095	0.88393	0.478	0.114892	0.952826	0.820088	0.247606	0.706456	0.995383	0.999797	0.999937	0.727324	0.586213	0.934989	0.999671	0.996196	0.99966	0.971648	0.9995	0.961192	0.963477	1	0.212838	0.205122	0.151683	0.38315	0.489791	0.486059	-0.0244474	-0.334398	-0.072089	0.973209	0.113798	-0.369291	-0.103819	-0.366144	-0.591757
GeneID:100000736	tmem176l.2	0.688485	0.00477443	7.49e-07	0.894898	0.247772	0.667261	4.25e-05	0.0188667	9.54e-06	0.267675	1	0.950978	0.894508	0.848197	6.3e-05	0.873341	0.701534	0.398353	0.226744	0.995383	0.999797	0.999937	0.679575	0.994725	0.755745	0.999671	0.982216	0.99966	1	0.9995	0.772713	0.821522	1	-0.259326	-1.42535	1.89445	0.16974	-0.627022	-0.418632	1.6877	-1.18756	1.76648	-0.672506	0.45084	-0.222902	0.157043	0.210818	1.52964
GeneID:100000748	GeneID:100000748	0.975918	0.391928	0.091767	0.476368	0.781585	0.872828	0.769383	0.531176	0.587993	0.628318	1	0.578954	0.890244	1	0.340973	0.289413	0.908938	0.407436	0.778672	0.995383	0.999797	0.999937	0.73001	0.527942	0.863659	0.999671	0.769978	0.99966	1	0.9995	0.704411	1	1	0.0294337	-0.581341	0.92594	0.74792	0.217782	0.225743	0.243834	0.41713	-0.401395	0.393154	0.179234	0.82227	0.203282	0.597424	0.730206
GeneID:100000752	GeneID:100000752	0.932524	0.048233	0.743183	0.868242	0.0448476	0.876295	0.865835	0.573141	0.505751	0.843819	0.521298	0.774468	0.964871	0.848973	0.570816	0.539109	0.564953	0.44426	0.902185	0.999611	0.999797	0.999937	0.623169	0.909191	0.926644	0.999671	0.905441	0.99966	0.755471	0.9995	0.788156	0.979211	1	-0.0585047	0.782791	0.161099	0.186507	0.830561	0.158314	-0.109413	0.274284	0.322463	-0.135843	0.352942	-0.372874	-0.0413537	0.1458	-0.251935
GeneID:100000753	dydc2	0.925149	0.938025	0.17144	0.46839	0.689949	0.904956	0.0145114	0.4407	0.889591	0.990011	0.939585	0.969041	0.804501	0.976454	0.731898	0.727065	0.323804	0.784733	0.900599	0.999354	0.999797	0.999937	0.968955	0.846453	0.784626	0.999671	0.769978	0.99966	0.587586	0.997907	0.595913	0.976903	1	-0.0732032	-0.0517732	0.640834	-0.717907	-0.252605	0.144947	1.13928	-0.435261	0.0917348	-0.0129823	0.0699409	0.111877	-0.207941	-0.0328896	0.189531
GeneID:100000768	wu:fc75a09	0.00172725	0.287114	0.363494	0.233613	0.0215317	0.562147	0.68197	0.100548	0.0564843	0.391502	0.923317	0.966622	0.761675	0.541655	0.0416463	0.900559	0.857391	0.999913	0.929315	0.999354	0.999797	0.999937	0.948823	0.969693	0.894671	0.999671	0.988039	0.99966	0.45448	0.9995	0.928709	0.843411	1	-0.996252	-0.344617	-0.291758	-0.593067	-0.718059	-0.331053	-0.168255	-0.517295	-0.597337	-0.334831	0.057973	0.120121	0.228965	0.386593	0.840911
GeneID:100000769	cryaa	0.534949	2.98e-09	0.677638	0.972819	0.912902	0.895949	0.695796	0.74274	0.00107131	0.37995	0.760972	0.561561	0.422627	0.319896	0.000380262	0.684205	0.913062	0.834666	0.966027	0.995383	0.999797	0.999937	0.98187	0.941855	0.721169	0.999671	0.738605	0.99966	0.984318	0.9995	0.858007	0.898383	0.648742	-0.190884	-1.30604	0.114852	-0.0279641	-0.0390508	0.0786338	-0.126849	-0.0989029	-0.75888	-0.269769	0.124255	-0.324734	0.270972	-0.330811	0.736498
GeneID:100000772	GeneID:100000772	0.0169111	0.0109694	0.0267089	0.796768	3.77e-05	0.301787	0.90882	0.00159626	0.00505189	0.24753	0.946609	0.993455	0.155414	0.969205	0.000923698	0.376463	3.98e-05	0.200357	0.714856	0.995383	0.999797	0.999937	0.913796	0.581321	0.266102	0.999671	0.528562	0.99966	0.277334	0.984953	0.367846	0.813307	0.171373	0.454403	0.439144	0.383187	0.115619	0.695784	0.296521	0.0332842	0.541673	0.490266	0.257587	0.0223947	0.00850738	0.327364	0.0192144	0.705577
GeneID:100000775	glula	0.179223	4.36e-05	0.028073	0.936351	0.604143	0.87801	0.835922	0.469423	0.00174424	0.517202	0.373714	0.497452	0.204569	0.351057	0.951889	0.725635	0.999169	0.898841	0.926873	0.995383	0.999797	0.999937	0.937391	0.62638	0.720713	0.999671	0.901394	0.99966	0.994026	0.9995	0.907043	0.951431	0.309503	-0.303117	-0.742917	-0.415861	-0.0474111	-0.128125	-0.0739646	-0.0580313	-0.164444	-0.593639	-0.172824	-0.245733	-0.251633	-0.270741	0.221867	0.015026
GeneID:100000781	si:dkey-61p9.11	0.909916	0.465552	0.00872302	1	0.73821	1	0.089783	0.819711	0.0248707	1	1	1	1	1	0.295141	0.94353	1	1	1	0.995383	0.999797	0.999937	0.806894	1	0.97268	0.999671	1	0.99966	1	0.9995	1	1	1	-0.183363	0.790367	2.28065	-2.1133	0.435244	-0.359623	1.71387	0.293917	2.07885	-0.542761	-0.603734	-0.795272	0.115947	0.699415	1.15595
GeneID:100000787	fam160a1a	0.00581287	6.52e-06	3.73e-05	0.0519202	0.000115606	0.197248	0.0480128	7.26e-05	4.78e-05	0.000724015	0.615496	0.971889	0.927687	0.904239	0.255512	0.775687	0.836287	0.785091	0.874518	0.995383	0.999797	0.999937	0.882296	0.87278	0.865894	0.999671	0.935732	0.99966	0.090944	0.9995	0.971178	0.786162	0.264945	0.96075	1.3723	1.24679	0.894759	1.23207	0.646246	0.701554	1.25684	1.26899	1.15782	0.251751	-0.0732202	-0.0668573	0.0857859	0.412721
GeneID:100000797	nyap2a	0.911278	0.580829	0.00194111	0.763144	0.984169	0.757851	0.925788	0.895381	0.985372	0.718329	0.584017	0.817995	0.384531	0.390074	0.00210178	0.525179	0.261808	0.858444	0.93665	0.995383	0.999797	0.999937	0.775197	0.8086	0.862617	0.999671	0.958966	0.99966	0.622827	0.9995	0.910219	0.974124	0.900564	-0.0371328	0.134258	-0.634192	0.148974	-0.00693305	-0.142926	-0.0318146	0.0373951	0.00559355	-0.114188	0.169682	-0.150134	0.215026	-0.220683	-0.56326
GeneID:100000800	tmem63c	0.198043	0.0110701	1.04e-05	0.890283	0.534272	0.948861	0.0161047	0.68994	0.00155186	0.875459	0.392359	0.48718	0.145086	0.31734	0.00954486	0.535495	0.966353	0.433619	0.551926	0.995383	0.999797	0.999937	0.785596	0.988598	0.904735	0.999671	0.888202	0.99966	0.971645	0.9995	0.956165	0.919922	0.638868	-0.3523	-0.586055	-0.972188	0.0894698	0.177187	0.0400592	-0.599226	-0.116604	-0.736222	-0.0617238	-0.272082	0.354673	0.419498	-0.353472	-0.665811
GeneID:100000808	zbed4	0.670596	0.0171741	0.927101	0.20387	0.743762	0.152796	0.547422	0.114907	0.151845	0.293514	0.916286	0.417655	0.433956	0.680576	0.985075	0.823626	0.869482	0.971633	0.69836	0.995383	0.999797	0.999937	0.926797	0.890633	0.888108	0.999671	0.65201	0.99966	0.888077	0.9995	0.791081	0.925772	1	0.267813	1.04455	0.0544922	0.911359	-0.20536	0.932139	0.358317	0.746896	0.696448	0.598061	0.0912879	-1.79519	-1.05114	-0.608774	0.0238336
GeneID:100000814	palmdb	0.00737556	0.000277255	1.14e-08	0.959916	0.330164	0.344949	1.76e-05	0.0823264	3.77e-08	0.0677278	0.468442	0.0936124	0.784947	0.480614	0.153551	0.961903	0.990292	0.800769	0.950087	0.995383	0.999797	0.999937	0.899432	0.916528	0.83522	0.999671	0.958752	0.99966	0.967687	0.986785	0.81728	0.780488	0.732264	-0.526297	-0.639214	-0.977814	-0.0294564	-0.206258	-0.288572	-0.797517	-0.331914	-0.969037	-0.388941	0.186239	-0.466696	0.096448	-0.204327	-0.301532
GeneID:100000823	GeneID:100000823	0.0106064	0.0285744	0.43571	0.129238	0.00660867	0.292803	0.00591278	0.0061776	0.207055	0.00533796	0.521289	0.966786	0.495904	0.253394	0.0978529	0.932561	0.926537	0.513858	0.571716	0.995383	0.999797	0.999937	0.940435	0.973773	0.57905	0.999671	0.853888	0.99966	0.413702	0.9995	0.898139	0.562664	0.1715	0.877406	0.701307	0.276545	0.741988	0.882787	0.542327	0.895727	0.874492	0.446846	0.964316	0.310064	-0.0792394	0.276971	-0.407792	-0.463327
GeneID:100000832	GeneID:100000832	0.588047	0.112713	2.76e-05	0.556778	0.0220251	0.783919	0.279278	0.108476	7.98e-05	0.463801	0.424735	0.530496	0.0136512	0.735399	0.00116884	3.42e-05	0.387631	0.321512	0.732821	0.995383	0.999797	0.999937	0.725935	0.921673	0.000453995	0.999671	0.988039	0.99966	0.776658	0.9995	0.272796	0.767778	1	-0.190311	0.413778	0.950328	-0.320361	-0.648597	-0.164497	0.330744	-0.452012	0.929392	-0.262298	0.259771	0.348664	0.620984	0.158074	0.776155
GeneID:100000836	rps8b	0.935828	0.919438	0.907402	0.845121	0.52058	0.674968	0.57533	0.635056	0.466159	0.410628	1	0.926307	0.817309	0.693858	0.524764	0.63321	0.888988	0.979021	0.751181	0.995383	0.999797	0.999937	0.691819	0.98211	0.829682	0.999671	0.996196	0.99966	1	0.9995	0.724412	0.999056	1	0.0664489	0.0704072	-0.0760694	0.255981	-0.413464	0.4186	0.36638	-0.298271	-0.452698	0.519615	0.493846	0.224529	0.203956	0.309381	0.329639
GeneID:100000842	gemin8	0.784652	0.575424	0.0248478	0.670922	0.0157304	0.929809	0.520011	0.0844518	0.682283	0.764674	0.129756	0.982426	0.811787	0.143595	0.36608	0.883436	0.0499857	0.979271	0.8608	0.995383	0.999797	0.999937	0.7788	0.687588	0.907494	0.999671	0.996196	0.99966	0.792838	0.9995	0.98157	0.96814	1	0.106928	0.177801	0.578989	-0.260573	0.654233	-0.0634906	-0.234745	0.478202	-0.144659	-0.128679	-0.47713	-0.0355842	0.136518	0.506232	0.287493
GeneID:100000844	map6a	0.000161099	0.000464595	0.0751882	0.359903	2.14e-08	0.214445	0.322104	6.11e-07	0.00160933	0.00148335	0.777889	0.963109	0.982312	0.877708	1.04e-11	0.618623	0.730261	0.0912002	0.351591	0.995383	0.999797	0.999937	0.759411	0.692337	0.18369	0.999671	0.43926	0.984278	0.0130077	0.9995	0.223586	0.506959	0.100229	0.6021	0.519929	-0.279583	0.253463	0.826498	0.296394	-0.184742	0.745466	0.482379	0.523423	-0.0782775	-0.0434116	-0.00797071	-0.0442966	-0.851596
GeneID:100000855	antkmt	0.403356	0.357672	0.19793	0.986718	0.267857	0.988124	0.889656	0.685596	0.427875	0.599015	0.666556	0.854351	0.744825	0.987535	0.0905668	0.991743	0.998901	0.968008	0.923915	0.995383	0.999797	0.999937	0.625069	0.999507	0.722818	0.999671	0.807334	0.984971	0.420843	0.9995	0.713662	0.740022	0.737742	0.305846	0.296696	0.388978	0.0154059	0.368589	-0.0117755	-0.0623752	0.149343	0.270242	-0.220128	-0.207291	-0.259731	0.199695	-0.0130049	0.589664
GeneID:100000859	ehhadh	0.976776	0.543287	0.011668	0.828099	0.678916	0.521335	0.0186252	0.884075	0.472806	0.789458	0.399011	0.956985	0.781265	0.795355	0.00311198	0.676455	0.591239	0.952406	0.961759	0.995383	0.999797	0.999937	0.940995	0.741049	0.837855	0.999671	0.84853	0.99966	0.984318	0.9995	0.791419	0.993945	1	0.012474	0.180316	0.605568	0.142784	0.137974	0.30303	0.619499	-0.051381	0.216085	-0.110136	0.289054	0.090768	-0.13974	-0.133062	0.717582
GeneID:100000862	smdt1b	0.00658247	0.00261422	0.00177352	0.776841	0.927463	0.710335	0.0403838	0.122256	0.000916561	0.320002	0.424417	0.977211	0.913389	0.441684	0.37574	0.812783	0.70801	0.995602	0.982998	0.995383	0.999797	0.999937	0.997313	0.531852	0.959139	0.999671	0.498844	0.99966	0.833717	0.9995	0.423177	0.855309	0.733407	0.967046	0.974029	0.990909	0.230392	0.0474324	0.266339	0.728953	0.552598	1.08147	0.426449	0.405489	-0.0489067	-0.0721409	-0.350832	0.303487
GeneID:100000883	rpz6	0.805101	0.587247	0.0887832	0.672662	0.115989	0.462162	0.567386	0.0301309	0.0744561	0.0303993	0.930847	0.796295	0.853131	0.364832	0.015389	0.00802891	0.373906	0.976583	0.779608	0.995383	0.999797	0.999937	0.873383	0.98211	0.263621	0.999671	0.0592443	0.99966	0.0915707	0.9995	0.20246	0.70181	1	0.125869	0.222719	0.577533	0.320742	0.577616	0.453368	-0.285668	0.733855	0.631063	0.813476	-0.0501783	0.337878	0.148751	0.479985	-0.854025
GeneID:100000884	GeneID:100000884	0.57984	0.590237	0.0925448	0.751802	0.116382	0.709985	0.267488	0.0257697	0.348346	0.870097	0.0747781	0.882832	0.846208	0.97499	2.78e-05	0.427603	0.274179	0.619001	0.856907	0.995383	0.999797	0.999937	0.613255	0.979626	0.720567	0.999671	0.998832	0.99966	0.51789	0.9995	0.941812	0.926606	0.743163	0.108168	0.0936985	0.246656	0.109628	0.24945	0.116316	0.193102	0.327878	0.15728	0.0408765	-0.313424	0.111777	-0.0684622	0.0138626	0.671961
GeneID:100000886	zdhhc22	0.0166386	0.00394402	0.739857	0.299058	1.91e-05	0.366614	0.649327	0.0108316	0.0601851	0.0294301	0.468383	0.843511	0.841221	0.945245	0.378528	0.808364	0.489239	0.597256	0.93945	0.995383	0.999797	0.999937	0.849951	0.972091	0.780593	0.999671	0.996196	0.99966	0.643859	0.9995	0.802683	0.889813	1	0.968253	1.04094	0.157034	0.681805	1.51539	0.58449	0.247176	0.953898	0.743671	0.923092	-0.359658	-0.314322	-0.163104	0.0632594	-0.407752
GeneID:100000890	GeneID:100000890	0.962708	0.851882	0.000577489	0.534346	0.931696	0.335744	0.818198	0.828036	0.196502	0.177453	0.363438	0.963554	0.883372	0.986958	3.67e-13	0.63717	0.905741	0.923771	0.937787	0.995383	0.999797	0.999937	0.999036	0.921456	0.994931	0.999671	0.780941	0.99966	0.408677	0.9995	0.863698	0.948011	0.592213	-0.0171337	0.0540602	-0.736929	0.266102	-0.0290347	0.343137	0.0737148	-0.0631974	0.305258	0.352398	0.25095	-0.0568456	-0.058208	0.0080581	-1.32699
GeneID:100000896	rubcn	0.900651	0.298082	0.0480047	0.339956	0.761954	0.549776	0.485642	0.00112646	0.378815	0.257423	0.111914	0.330596	0.874359	0.860766	0.266728	0.924536	0.01988	0.294635	0.979961	0.613169	0.999797	0.999937	0.519425	0.880159	0.937386	0.999671	0.911391	0.899855	0.345922	0.9995	0.973967	0.969526	0.603306	-0.0323871	0.184063	-0.321326	-0.275524	0.0671744	-0.186878	-0.145355	0.514171	0.164797	-0.232844	-0.318982	-0.326509	0.0597264	-0.0653282	0.244641
GeneID:100000923	None	0.886978	0.156011	0.0772955	0.55961	0.343542	0.419994	0.983218	0.145949	0.714314	0.393705	0.729685	0.973775	0.328134	0.775079	0.786352	0.694641	0.670122	0.941893	0.955378	0.995383	0.999797	0.999937	0.927705	0.998275	0.497603	0.999671	0.984662	0.999802	0.836201	0.9995	0.877473	0.880497	1	0.0676685	-0.471535	-0.56817	-0.378447	0.330111	-0.451117	0.0105503	0.459165	-0.147414	-0.353756	-0.163414	0.0832995	0.527927	0.222016	0.159446
GeneID:100000931	None	0.00105145	1.36e-08	2.9e-18	0.265947	1.16e-06	0.316889	0.00279564	3.35e-05	1.54e-09	0.298475	0.883251	0.358686	0.176195	0.0346395	5.9e-17	0.384907	0.156252	0.953763	0.816305	0.995383	0.999797	0.999937	0.887224	0.274257	0.796551	0.999671	0.643549	0.99966	0.127792	0.9995	0.522683	0.996955	0.226632	-0.456534	-0.702258	-1.0475	-0.251163	-0.627543	-0.218678	-0.406598	-0.538658	-0.751233	-0.175887	0.0378782	-0.214076	-0.207536	-0.292024	-0.974521
GeneID:100000934	unc93b1	0.999231	0.35732	0.134586	0.92913	0.84446	0.797715	0.783572	0.624429	0.661187	0.602906	0.460088	0.939599	0.628542	0.724188	0.595564	0.458599	0.616305	0.983282	0.564537	0.995383	0.999797	0.999937	0.903808	0.730576	0.719905	0.999671	0.57522	0.99966	0.722621	0.9995	0.877473	0.836024	1	-0.000478081	-0.276568	0.397237	-0.0745216	-0.0750747	0.156512	0.107107	0.158381	0.147128	-0.201821	-0.254611	-0.134664	-0.251558	0.188352	0.20091
GeneID:100000938	cass4	0.60332	0.00173165	0.0731596	0.299963	0.582442	0.748353	0.487628	0.17722	0.237735	0.178786	0.291523	0.948811	0.967552	0.078236	0.264328	0.254244	0.557397	0.883031	0.913124	0.995383	0.999797	0.999937	0.941316	0.944573	0.98213	0.999671	0.911593	0.99966	0.660033	0.9995	0.742253	0.888736	1	0.197193	0.831211	0.499959	0.49965	0.196066	0.198925	0.251139	0.407599	0.367516	0.457368	0.376349	0.114506	-0.029149	0.571323	0.367131
GeneID:100000948	cox18	0.125293	0.110048	0.63624	0.979108	0.620293	0.649524	0.271202	0.135976	0.21321	0.186384	0.452981	0.938769	0.795021	0.873892	0.898154	0.819562	0.591538	0.905164	0.850902	0.995383	0.999797	0.999937	0.952624	0.97955	0.906431	0.999671	0.941282	0.99966	0.712171	0.9995	0.770883	0.858388	1	-0.355839	-0.334302	-0.110216	-0.0176089	-0.126587	-0.186527	-0.268908	-0.319732	-0.277339	-0.327695	-0.21219	-0.113104	0.121999	0.0814051	0.044276
GeneID:100000949	dock10	0.85061	0.867978	0.0109389	0.868825	0.852572	0.90279	0.142884	0.923986	0.952333	0.190472	0.615794	0.916818	0.904799	0.55266	0.0264172	0.916452	0.40712	0.44426	0.896631	0.995383	0.999797	0.999937	0.762372	0.659556	0.953922	0.999671	0.866771	0.99966	0.91683	0.9995	0.977519	0.979247	0.675778	0.0393441	0.03112	-0.344797	0.0625029	0.0368279	0.0440764	-0.232821	-0.0185738	0.0119961	0.220127	-0.105137	0.0711624	0.0341975	-0.12587	-0.300202
GeneID:100000956	golim4a	0.262066	0.51442	0.00487782	0.961408	0.104214	0.933538	0.892318	0.01152	0.759713	0.129951	0.94229	0.943797	0.649161	0.0752058	1.19e-06	0.156251	0.328371	0.876018	0.947216	0.995383	0.999797	0.999937	0.97882	0.964289	0.970432	0.999671	0.941282	0.99966	0.959833	0.9995	0.945529	0.919011	0.944254	-0.209241	-0.116807	0.407867	-0.024188	-0.274978	0.0339164	-0.0327095	-0.395803	-0.0628097	-0.282832	-0.0216717	-0.0574563	-0.106015	0.276927	0.620365
GeneID:100000959	GeneID:100000959	0.446058	3.79e-05	0.000416938	0.0577967	0.0932596	0.488647	0.0309504	0.492579	0.00344628	0.274661	1	0.963109	0.715245	0.285905	0.0154976	0.774736	0.970468	0.876569	0.923392	0.995383	0.999797	0.999937	0.998263	0.958401	0.877736	0.999671	0.958858	0.99966	1	0.9995	0.926774	0.884041	1	0.530405	2.00887	1.72924	1.40524	0.972255	0.690029	1.2243	0.443087	1.52191	0.745593	0.486392	0.207264	0.42679	0.899014	1.44881
GeneID:100000981	htr2cl1	0.450131	0.737432	0.696887	0.675117	0.101326	0.964018	0.916297	0.970006	0.725618	0.948418	0.956067	0.955728	0.863226	0.700853	0.873645	0.800522	0.396779	0.66531	0.299365	0.995383	0.999797	0.999937	0.936854	0.755628	0.971268	0.999671	0.990417	0.99966	0.817709	0.9995	0.975412	0.932945	1	0.30077	0.131638	0.145891	-0.301432	0.548279	0.0405677	-0.0551294	-0.0173492	0.144495	0.0380912	0.0316776	-0.108144	0.10591	-0.206348	0.0762827
GeneID:100000984	armh1	0.946987	0.762416	0.0814037	0.991652	0.725625	0.96324	0.603168	0.296477	0.486532	0.951081	0.99139	0.588262	0.871687	0.787195	0.138993	0.49818	0.731965	0.841354	0.99831	0.995383	0.999797	0.999937	0.956374	0.920664	0.912223	0.999671	0.960213	0.99966	0.750566	0.9995	0.999294	0.896126	1	0.03555	-0.122363	0.542351	-0.010778	0.147732	0.0415973	-0.229504	-0.379106	0.260901	-0.0367749	0.00635254	0.534668	0.150199	0.224502	0.736565
GeneID:100000992	si:ch211-235e9.6	0.865515	0.176175	0.975086	0.602082	0.859952	0.68493	0.000436332	0.229652	0.724411	0.575753	0.556674	0.966893	0.80927	0.411061	0.356599	0.886371	0.730261	0.77527	0.962683	0.995383	0.999797	0.999937	0.860442	0.999613	0.906272	0.999671	0.810149	0.99966	0.916917	0.9995	0.908351	0.946958	0.89308	0.0784187	-0.436033	0.0126024	-0.326927	0.0772827	-0.257157	1.03975	-0.402437	-0.139743	-0.240357	0.277649	0.0858609	-0.140918	-0.362953	0.309582
GeneID:100001008	urp2	0.103075	0.140559	0.561229	0.101713	0.00270974	0.491387	0.0892505	0.000234955	0.317125	0.149797	0.183621	0.857876	0.637053	0.175168	0.220006	0.916679	0.82773	0.916999	0.866019	0.995383	0.999797	0.999937	0.846429	0.969247	0.894671	0.999671	0.993471	0.99966	0.829559	0.9995	0.984979	0.87386	1	-0.923184	-0.75614	0.307075	-1.30032	-1.59682	-0.618029	0.852163	-1.96177	-0.551456	-0.863572	0.81897	-0.337974	-0.362623	0.725047	0.609484
GeneID:100001019	si:dkey-217f16.5	0.877362	0.564067	0.885365	0.982576	0.377477	0.988916	0.694489	0.950642	0.738754	0.271976	0.523461	0.993682	0.982886	0.973449	4.49e-08	0.00058239	0.00010832	0.930891	0.948684	0.999354	0.999797	0.999937	0.909535	0.889876	0.709302	0.999671	0.89156	0.99966	0.439374	0.9995	0.454175	0.852298	1	-0.105055	0.294844	-0.0822148	0.0339472	0.450012	-0.0162326	0.238101	0.0395506	0.191187	0.596023	0.397663	0.013202	-0.0204075	0.0322133	-1.79812
GeneID:100001029	rpz3	0.56612	0.21854	0.809274	0.43712	0.963343	0.977009	0.164344	0.60979	0.225289	0.778887	1	0.848217	0.998514	1	0.601455	0.565057	0.704847	0.494873	0.554896	0.992035	0.999797	0.999937	0.99625	0.492329	0.899307	0.999671	0.997922	0.99966	1	0.9995	0.869665	1	1	-0.385554	-0.683665	0.14463	-0.79501	0.0360581	0.0381402	-0.888628	-0.312163	-0.703858	-0.221547	0.271812	0.38758	-0.00204829	0.109462	-0.373897
GeneID:100001035	tmem170b	0.117671	0.390606	0.294991	0.356781	0.069111	0.455883	0.0626784	0.0126153	0.109958	0.319139	1	1	0.846753	1	0.55645	0.742784	0.772915	0.754467	0.821984	0.995383	0.999797	0.999937	0.950598	0.706765	0.587793	0.999671	0.862609	0.99966	1	0.883255	0.56008	1	1	1.40901	0.782402	0.902004	1.28496	1.52388	1.07675	1.59522	1.93254	1.34992	1.02443	-0.0555818	-0.821097	-0.241091	-0.410075	-0.507113
GeneID:100001066	si:dkey-10c21.1	0.901879	0.998852	0.953159	1	0.221388	1	0.921094	0.566936	0.615895	1	1	1	1	1	0.108659	0.477706	0.922002	1	1	0.995383	0.999797	0.999937	0.85918	0.256993	0.984122	0.999671	1	0.99966	1	0.9995	0.776895	1	1	-0.149499	-0.00150088	-0.0587981	0.323896	-1.19335	-0.542359	-0.126081	-0.541453	0.452553	-1.05168	0.126886	1.40385	1.40361	0.893007	1.35968
GeneID:100001080	si:dkeyp-104f11.6	1	0.923658	0.845268	1	0.849028	1	0.818615	0.864709	0.829671	1	1	1	1	1	0.87097	1	1	1	1	0.995383	0.999797	0.999937	1	1	0.987038	0.999671	1	0.99966	1	0.9995	1	1	1	-1.00251	0.124113	-0.23331	-0.54026	-0.258701	-0.205014	-0.326957	-0.218335	-0.279686	0.0746507	0.229357	-0.0268829	0.537645	-0.663725	0.268888
GeneID:100001092	eif2ak2	0.242048	0.0190101	0.000477835	0.0671614	0.0457727	0.0313048	0.0209349	0.004391	0.15523	0.0101272	0.859002	0.817826	0.846574	0.485167	0.875287	0.665873	0.82773	0.123095	0.187664	0.995383	0.999797	0.999937	0.42617	0.915631	0.799795	0.999671	0.926386	0.99966	0.469328	0.9995	0.720502	0.83216	1	0.504614	0.828601	1.15691	0.931112	0.755102	0.988905	0.871001	1.00139	0.556958	1.00279	0.111042	0.272275	-0.131016	0.343596	-0.0702465
GeneID:100001110	org	1	0.518427	0.0660762	1	0.654811	1	0.399755	0.224211	0.0895038	1	1	1	1	1	0.450053	1	1	1	1	0.995383	0.999797	0.999937	1	1	0.992795	0.999671	1	0.99966	1	0.9995	1	1	1	-0.204533	-0.667201	-1.87033	-0.74407	-0.511147	-0.10322	0.860887	-1.2408	-1.8251	-1.83216	-0.207384	0.940166	1.35448	0.468316	1.04126
GeneID:100001113	None	0.2238	0.0923351	0.369726	0.611697	0.088675	0.802865	0.0349105	0.000946653	0.326735	0.277905	0.869604	0.854351	0.986255	0.434168	0.640913	0.831076	0.806344	0.965008	0.865009	0.995383	0.999797	0.999937	0.173093	0.941745	0.759168	0.999671	0.996196	0.999802	0.997543	0.9995	0.801101	0.852298	0.485657	-0.219866	-0.264311	0.146103	-0.161924	-0.281084	0.0872385	0.338002	-0.498326	0.16793	-0.209121	0.0471231	0.130496	-0.00742833	-0.209011	0.0999431
GeneID:100001114	GeneID:100001114	0.0401655	1.16e-05	0.0151235	0.338359	0.000432308	0.0759153	0.75237	2.42e-07	0.144735	0.0432472	0.285037	0.907773	0.678002	0.873916	0.652543	0.269542	0.0240128	0.957067	0.903411	0.995383	0.999797	0.999937	0.984904	0.88438	0.97424	0.999671	0.827477	0.99966	0.460154	0.9995	0.45566	0.780488	0.120791	0.460129	0.829632	0.478722	0.341246	0.702503	0.493129	0.0913314	1.00211	0.320885	0.468727	-0.294143	-0.114719	0.140195	0.0639495	0.112877
GeneID:100001119	prr14	0.107859	0.00026809	8.3e-10	0.976913	0.0640811	0.808983	0.467689	0.021487	0.00403588	0.0676514	0.858897	0.969041	0.413613	0.630671	0.863283	0.412892	0.132067	0.625298	0.954743	0.995383	0.999797	0.999937	0.856005	0.864281	0.955256	0.999671	0.829537	0.99966	0.720434	0.9995	0.925252	0.905912	0.957303	-0.366378	-0.695515	-1.12084	-0.0192099	-0.395776	0.111841	-0.182623	-0.466798	-0.572302	-0.424164	-0.071663	-0.0618406	-0.284636	-0.19481	-0.0639612
GeneID:100001127	si:ch211-283h6.4	0.00428669	0.0735938	0.0101223	0.119411	0.00887429	0.506288	0.0863281	0.269036	3.62e-05	0.788688	0.967637	0.56908	0.309833	0.867151	0.478117	0.971162	0.819027	0.893002	0.917258	0.995383	0.999797	0.999937	0.819865	0.432687	0.986134	0.999671	0.964916	0.99966	0.858426	0.9995	0.953741	0.836024	0.576347	-0.573046	-0.340663	-0.468783	-0.453948	-0.503618	-0.229426	-0.362051	-0.22688	-0.763261	-0.0785634	-0.0151713	-0.26018	-0.267706	0.0655606	-0.163067
GeneID:100001129	cadpsb	0.460697	0.0294955	2.44e-29	0.869126	0.0210903	0.901077	1.02e-07	0.218782	0.439821	0.114989	0.373858	0.551556	0.68963	0.00355264	4.45e-40	0.487407	0.244971	8.41e-05	0.107659	0.995383	0.999797	0.999937	0.0363688	0.96983	0.322548	0.848109	0.534047	0.99966	0.160048	0.9995	0.41576	0.5061	0.472468	0.0676429	-0.155905	-0.71242	0.0321406	0.17069	-0.0230317	-0.365145	0.0962733	-0.065101	0.133563	0.0888455	-0.0946619	0.0481448	-0.205299	-0.827152
GeneID:100001136	si:ch73-61d6.3	0.121024	0.92341	0.171846	0.980683	0.00320634	0.700144	0.302771	0.0489424	0.792655	0.278914	0.901299	0.522153	0.762766	0.0793197	0.754921	0.704223	0.82773	0.657076	0.450315	0.995383	0.999797	0.999937	0.425171	0.826091	0.838704	0.999671	0.992062	0.99966	0.621111	0.9995	0.66379	0.979247	0.492923	-0.373819	0.0281089	-0.296843	-0.0173762	-0.631161	-0.170397	-0.260338	-0.427829	0.0736226	-0.287389	0.0487203	0.287949	0.115921	0.411561	0.0819412
GeneID:100001138	gzm3.3	0.726714	0.711184	0.320239	0.915486	0.0950021	0.3003	0.928455	0.546199	0.109321	0.460037	1	0.993682	0.959812	1	0.817745	0.341266	0.347303	0.930891	0.929315	0.995383	0.999797	0.999937	0.913713	0.735607	0.843598	0.999671	0.960561	0.99966	1	0.9995	0.738334	1	1	0.225444	0.207376	0.472319	0.14424	0.781508	0.72955	0.0700596	0.322172	0.74346	0.444781	-0.243667	-0.0303088	0.0912526	0.268962	-0.208358
GeneID:100001148	None	0.499874	0.654956	0.11822	0.743839	0.19997	0.913349	0.428776	0.275752	0.0288533	0.176112	0.57928	0.933762	0.635304	0.922608	0.840899	0.792761	0.514028	0.949755	0.953812	0.995383	0.999797	0.999937	0.762808	0.076666	0.648799	0.999671	0.940518	0.99966	0.652061	0.9995	0.507151	0.999183	0.74308	-0.186315	-0.115551	-0.340407	-0.162644	-0.307865	-0.0595048	-0.212605	-0.259123	-0.483149	-0.353158	-0.181944	0.123889	0.208001	-0.0584602	0.0751302
GeneID:100001167	or134-1	1	0.622441	0.866723	1	0.542091	1	0.797054	0.514514	0.972231	1	1	1	1	1	0.655033	1	1	1	1	0.995383	0.999797	0.999937	1	1	0.869535	0.999671	1	0.99966	1	0.9995	1	1	1	0.690836	0.666024	0.251183	1.44275	0.846135	-0.192306	0.437956	-1.03442	-0.0607932	0.720086	-0.470799	-0.220207	0.234562	0.974933	0.562037
GeneID:100001168	jcada	5.85e-05	0.0309466	0.331979	0.66657	0.000176795	0.172123	0.335882	0.000733592	0.0100002	0.0220916	0.998436	0.889746	0.650162	0.247034	0.180224	0.586053	0.147988	0.997995	0.931384	0.995383	0.999797	0.999937	0.963749	0.762436	0.863697	0.999671	0.498844	0.99966	0.313726	0.9995	0.589082	0.889813	0.232733	0.679542	0.360505	0.175173	0.158119	0.610251	0.340413	-0.199609	0.549663	0.432122	0.427931	0.000725259	0.132439	0.158513	0.308618	0.319228
GeneID:100001169	si:dkey-57h18.1	0.813774	0.358398	0.0138268	0.94041	0.744965	0.936322	0.62536	0.945704	5.6e-05	0.919138	0.652308	0.798261	0.119405	0.790971	0.00182325	0.508887	0.60328	0.37	0.129937	0.995383	0.999797	0.999937	0.561577	0.767827	0.938882	0.999671	0.597776	0.927581	0.622843	0.921237	0.535906	0.804648	1	-0.0662022	-0.196036	0.444898	-0.0451945	-0.0842399	0.0401789	0.127092	0.0185621	-0.778787	0.0339894	-0.134167	-0.250824	-0.537265	-0.140143	0.79613
GeneID:100001171	gpr137ba	0.839756	0.500863	0.304719	0.822923	0.756515	0.790243	0.989855	0.999978	0.891539	0.70645	1	0.779013	0.50012	1	0.990213	0.842297	0.830866	0.889139	0.698915	0.995383	0.999797	0.999937	0.973147	0.989228	0.516512	0.999671	0.784159	0.99966	1	0.9995	0.979194	1	1	-0.138922	0.343777	-0.52108	-0.269765	-0.194043	-0.284934	-0.00918291	-1.03e-05	0.0863146	-0.264371	-0.324744	-0.463377	-0.512656	-0.143078	-0.0088404
GeneID:100001178	GeneID:100001178	0.204958	0.998168	0.927934	1	0.163616	1	0.28222	0.293174	0.375717	1	1	1	1	1	0.551184	0.979146	1	1	1	0.995383	0.999797	0.999937	0.759411	1	0.93636	0.999671	1	0.99966	1	0.9995	1	1	1	-1.56575	0.00362563	-0.106215	-0.247148	-1.62832	0.0624386	-1.37127	-1.1583	-1.00572	-0.951555	-0.23733	0.518511	0.24467	-0.717943	0.777334
GeneID:100001188	zdhhc20b	0.172183	0.0910078	0.33562	0.384719	0.0453459	0.712702	0.219559	0.000926665	0.000664704	0.427068	0.430951	0.217922	0.329275	0.455025	0.275073	0.83974	0.578313	0.792989	0.995473	0.999354	0.999797	0.999937	0.940762	0.846015	0.989609	0.999671	0.97518	0.99966	0.498131	0.9995	0.879554	0.969869	0.462422	0.147799	0.161248	0.09642	0.146911	0.195988	0.0735603	0.134427	0.298644	0.306043	-0.0997237	-0.101553	0.227211	0.153543	0.129365	0.141932
GeneID:100001198	prkaa1	0.446364	0.930244	0.821583	0.779124	0.46894	0.96567	0.958423	0.776354	0.662334	0.884882	0.357291	0.968193	0.947633	0.491843	0.0698601	0.831663	0.736206	0.776158	0.763927	0.995383	0.999797	0.999937	0.990238	0.881988	0.833004	0.999671	0.831928	0.99966	0.545084	0.9995	0.985202	0.846153	0.721966	-0.117188	-0.0148002	0.0337179	0.0819439	-0.106493	0.01493	-0.0108575	-0.0442253	-0.0669803	-0.0301671	-0.144461	0.0339419	0.0196432	0.13068	0.227366
GeneID:100001210	gzm3.4	0.83568	0.562345	0.169951	0.895234	0.393846	0.482703	0.641087	0.182053	0.36951	0.933314	0.199097	0.38211	0.831395	0.986958	0.311888	0.63124	0.641154	0.825927	0.682324	0.995383	0.999797	0.999937	0.952576	0.721963	0.701493	0.999671	0.647322	0.99966	0.55084	0.9995	0.757658	0.95513	1	0.11514	0.251017	-0.553796	-0.142935	0.370052	-0.499461	-0.247983	0.523313	-0.399543	-0.0566318	-0.564088	-1.06906	0.219133	-0.0226268	-0.630839
GeneID:100001219	iars2	0.0242653	0.00783156	0.678899	0.595856	0.229534	0.149856	0.332297	0.137921	0.00370368	0.0310041	0.70367	0.445533	0.227574	0.764406	0.0200885	0.833279	0.781365	0.792659	0.702933	0.995383	0.999797	0.999937	0.956061	0.794653	0.74704	0.999671	0.603275	0.99966	0.111411	0.994	0.595345	0.763802	0.0849986	-0.345697	-0.366341	-0.0686921	-0.152883	-0.190794	-0.296431	-0.163512	-0.222784	-0.405335	-0.343383	-0.0922424	-0.2288	-0.226453	-0.0824748	0.339764
GeneID:100001221	wasf1	0.527541	0.613743	0.000611501	0.960425	0.612235	0.585761	0.651007	0.418933	0.0561353	0.880804	0.10441	0.935543	0.554287	0.819514	9.21e-09	0.327994	0.364354	0.918954	0.870814	0.995383	0.999797	0.999937	0.971524	0.915518	0.96513	0.999671	0.924528	0.999802	0.675099	0.9995	0.88175	0.968262	0.54773	-0.164428	-0.120354	-0.643489	-0.0318334	0.128726	0.210313	-0.121828	0.185304	-0.396994	0.0511942	-0.408099	0.0854936	0.16917	-0.0824951	-0.967737
GeneID:100001225	None	0.92033	0.110403	0.0203288	0.912219	0.935928	0.982155	0.223966	0.720433	0.202483	0.271418	1	0.97058	0.907097	0.272511	0.0418315	0.188852	0.439669	0.27216	0.867142	0.995383	0.999797	0.999937	0.869261	0.964371	0.798496	0.999671	0.928144	0.99966	1	0.9995	0.999183	0.999618	1	-0.0752284	0.719448	0.972086	0.146413	0.0567992	0.0265622	0.632742	0.205103	0.616102	0.60997	0.710603	-0.116868	0.123534	0.66528	1.02873
GeneID:100001229	tomm6	0.732689	0.0720178	0.98849	0.991477	0.11813	0.946444	1.42e-08	0.00855114	0.0643337	0.251192	0.271151	0.952298	0.962731	0.917955	0.0399238	0.939194	0.848623	0.782659	0.97838	0.999354	0.999797	0.999937	0.965979	0.838799	0.983117	0.999671	0.999506	0.99966	0.82685	0.9995	0.883446	0.940389	0.525228	-0.203584	-0.776677	-0.00828168	0.0141923	-0.722165	-0.0739764	2.15304	-1.12437	-0.822267	-0.606139	0.64562	-0.133651	-0.0394277	-0.0797281	0.715326
GeneID:100001239	ifit11	0.0973766	0.126573	0.00276883	0.651751	0.28745	0.901448	0.460584	0.613883	0.0973068	0.500009	0.871728	0.745882	0.932469	0.868808	7.1e-06	0.527111	0.335645	0.965008	0.923915	0.995383	0.999797	0.999937	0.986787	0.922944	0.989372	0.999671	0.952601	0.99966	0.732563	0.9995	0.98281	0.875193	1	0.65649	0.557758	0.979483	0.347601	0.431715	0.11638	0.33861	-0.228209	0.617744	-0.348125	0.100949	-0.422369	-0.0776608	0.135038	1.80697
GeneID:100001241	synpo2lb	0.306128	0.73594	0.00700983	0.386475	0.0186418	0.199107	0.716789	0.0184219	0.248965	0.0152304	0.851065	0.635591	0.521906	3.26e-06	0.290826	0.908719	0.123001	0.610954	0.748502	0.995383	0.999797	0.999937	0.965544	0.850135	0.922317	0.999671	0.884668	0.99966	0.934851	0.9995	0.956553	0.979517	0.322948	-0.152888	0.0513461	0.313548	-0.192837	-0.299114	-0.239332	-0.0623403	-0.292403	0.156014	-0.33158	-0.0423016	0.1404	0.114192	0.484125	0.132283
GeneID:100001242	GeneID:100001242	0.769037	0.177909	0.541445	1	0.269203	1	0.663163	0.801511	0.395258	1	1	1	1	1	0.293661	0.748612	0.99828	1	0.915147	0.984536	0.999797	0.999937	0.983698	0.964059	0.934834	0.999671	0.910866	0.99966	1	0.987911	0.65092	1	1	-0.285555	0.873554	0.438107	-0.0118676	0.779565	-0.595159	0.388815	-0.219159	0.616451	0.589313	-0.703238	-0.114948	-1.75257	-0.681787	1.04634
GeneID:100001249	si:dkey-166k12.1	0.0124048	1.13e-05	0.0411937	0.00132887	6.08e-05	0.000490164	0.6626	0.000123221	5.36e-05	9.65e-06	0.0365458	0.502138	0.281963	0.111106	0.000106622	0.863227	0.777914	0.823487	0.866574	0.995383	0.999797	0.999937	0.905867	0.900444	0.993243	0.999671	0.962972	0.99966	0.264242	0.9995	0.994311	0.696145	0.76406	0.721131	1.09261	0.54254	1.03847	1.04128	1.0571	0.163128	0.992866	1.02873	1.18495	0.644531	0.370055	0.363187	0.483999	-0.961245
GeneID:100001259	GeneID:100001259	0.269224	0.319955	0.675961	0.0980415	0.021575	0.265746	0.963669	0.405453	0.748158	0.00414076	0.491922	0.727455	0.883239	0.0280517	0.0162904	0.922714	0.935228	0.603295	0.524821	0.995383	0.999797	0.999937	0.860698	0.996368	0.884603	0.999671	0.993781	0.99966	0.927856	0.9995	0.847917	0.896126	0.267887	0.387436	0.318119	-0.144995	0.710827	0.69163	0.509824	-0.0225489	0.279355	0.123793	0.893017	0.293107	-0.268038	0.0804603	-0.620653	-0.631221
GeneID:100001260	ppp1r3ab	0.0176294	0.145145	4.71e-05	0.594566	0.0145238	0.479833	0.129232	0.384913	0.639439	0.697426	0.776251	0.993776	0.235945	0.690992	3.86e-17	0.018689	9.79e-08	0.970331	0.979587	0.999354	0.999797	0.999937	0.985141	0.773487	0.866848	0.999671	0.996196	0.99966	0.422244	0.9995	0.85832	0.925618	0.875866	-0.411971	0.236576	0.576586	-0.174625	0.38753	-0.204272	0.266331	-0.156659	-0.0930155	-0.0919545	-0.0755855	0.00531608	-0.253292	0.113339	1.36375
GeneID:100001267	mast2	0.105702	0.0252801	0.0163055	0.675491	0.0270435	0.458208	0.323506	0.000393246	0.0554176	0.00617636	0.346886	0.811481	0.866072	0.983423	0.000251109	0.76591	0.947423	0.150493	0.748873	0.989987	0.999797	0.999937	0.678666	0.963218	0.69287	0.999671	0.888689	0.99966	0.246184	0.9995	0.540985	0.793196	0.146397	0.263304	0.318275	-0.336638	0.130782	0.329252	0.190933	-0.1699	0.492924	0.285441	0.424177	-0.186372	-0.117374	0.0477693	0.00743895	-0.485434
GeneID:100001285	vps72a	0.0113557	0.00258203	0.0461216	0.611492	0.065606	0.563443	0.571721	0.0494051	0.0701872	0.828747	0.95263	0.915262	0.760928	0.807314	0.90165	0.674506	0.724177	0.72206	0.982146	0.995383	0.999797	0.999937	0.914099	0.706429	0.508403	0.999671	0.26873	0.99966	0.0344859	0.9995	0.458128	0.853828	0.145634	-0.588457	-0.630805	-0.424608	-0.227096	-0.422642	-0.237072	-0.15992	-0.43426	-0.40917	-0.0748041	0.0250779	-0.106788	-0.108436	0.0906494	-0.0333387
GeneID:100001286	si:dkey-267n13.1	0.502755	0.80887	0.0382017	0.236271	0.764063	0.905894	0.315738	0.868188	0.206938	0.962991	1	1	0.98153	1	0.287165	0.186156	0.708761	0.159031	0.877142	0.995383	0.999797	0.999937	0.81147	0.479093	0.569001	0.999671	0.87496	0.99966	1	0.9995	0.697038	1	1	0.54343	0.20017	1.23414	-1.66719	0.26106	0.197687	0.755158	0.145039	0.855213	-0.0579231	0.40907	0.0825512	0.0355884	0.367855	-0.708901
GeneID:100001293	znf207b	0.00715233	5.94e-05	0.087793	0.191644	1.99e-05	0.0627674	0.307234	0.000129471	0.14594	0.00990184	0.346411	0.764087	0.447822	0.978623	0.545793	0.860579	0.835383	0.824931	0.974797	0.995383	0.999797	0.999937	0.915326	0.460771	0.918258	0.999671	0.912798	0.99966	0.529215	0.9995	0.522554	0.950358	0.679186	0.474587	0.624477	0.285858	0.34847	0.681589	0.417247	-0.206662	0.613284	0.262145	0.469344	-0.217028	-0.179401	-0.210343	0.0124397	-0.140658
GeneID:100001296	zgc:174268	0.0100174	0.0666096	0.0632863	0.821952	0.0872201	0.408749	0.615828	0.550698	0.511688	0.679627	0.969488	0.97058	0.677761	0.870664	0.466789	0.699461	0.516249	0.273526	0.930042	0.996835	0.999797	0.999937	0.24746	0.988587	0.893178	0.999671	0.776247	0.99966	0.852539	0.9995	0.997941	0.932941	1	0.842196	0.576941	0.573985	0.184063	0.571393	0.450682	0.219094	0.225495	0.249909	0.195264	0.0228626	0.0669659	-0.205617	0.0932109	0.245776
GeneID:100001297	None	0.418749	0.195179	0.0983877	0.358232	0.646207	0.924084	0.115384	0.641786	0.835105	0.649258	0.292914	0.727793	0.305911	0.462856	0.397715	0.605782	0.415936	0.985178	0.951874	0.995383	0.999797	0.999937	0.656211	0.762436	0.681355	0.999671	0.391094	0.869867	0.201558	0.9995	0.430888	0.786808	0.835554	-0.200272	0.266331	0.32216	0.315074	-0.116302	0.0490812	0.339217	-0.112773	-0.0556655	0.128702	0.266369	0.17151	0.226954	0.182567	-0.158592
GeneID:100001302	uba7	0.0208071	0.203755	0.185455	0.283791	0.233861	0.43766	0.953102	0.258967	0.952563	0.378864	0.908426	0.450689	0.982312	0.472033	0.720916	0.562395	0.782814	0.875551	0.541	0.995383	0.999797	0.999937	0.567988	0.990657	0.787678	0.999671	0.834776	0.99966	0.570086	0.945133	0.510553	0.516775	1	-0.861784	-0.447896	-0.456211	-0.630918	-0.446533	-0.459164	-0.0325764	-0.411134	-0.0278008	-0.381144	0.0658493	0.497531	0.0197765	0.359582	-0.151881
GeneID:100001316	gosr1	0.169503	0.823761	0.190842	0.973393	0.00515876	0.677239	0.925801	0.169379	0.61264	0.766876	1	1	0.58541	1	0.95929	0.924643	0.934796	0.871087	0.996475	0.995383	0.999797	0.999937	0.999892	0.992254	0.524066	0.999671	0.596089	0.957417	1	0.648615	0.345284	1	1	-1.96646	-0.262595	-1.52554	0.101553	-4.00566	-0.865363	-0.140922	-1.667	-0.600201	0.39184	1.18728	-0.0575986	-0.478529	-0.136061	0.0402772
GeneID:100001321	si:ch211-248a14.8	0.758963	0.404903	0.310371	0.912338	0.608269	0.997515	0.268447	0.743706	0.850825	0.591778	1	0.969041	0.987284	0.997727	0.479827	0.869184	0.562513	0.975554	0.472038	0.995383	0.999797	0.999937	0.645304	0.911721	0.712276	0.999671	0.980095	0.99966	1	0.9995	0.545698	0.96602	1	-0.202025	0.413071	-0.505833	-0.146237	-0.301049	-0.00408119	-0.634239	-0.190846	0.116495	-0.353885	-0.156681	0.225197	0.0335214	-0.00517222	0.68297
GeneID:100001329	si:rp71-36a1.5	0.284979	0.0513901	0.0269791	0.43561	0.047494	0.66888	0.54173	0.0589651	0.135178	0.394463	0.833257	0.97058	0.77336	0.859466	0.991972	0.458579	0.969795	0.956683	0.981701	0.995383	0.999797	0.999937	0.808788	0.830003	0.97424	0.999671	0.919808	0.999802	0.771724	0.9995	0.640141	0.934625	0.72747	0.583159	0.885151	0.972064	0.652483	0.941761	0.398489	0.354239	0.880173	0.723615	0.504064	-0.178189	-0.0974502	0.223391	0.150987	-0.00605184
GeneID:100001340	si:dkeyp-69e1.8	0.738072	0.653624	4.12e-12	0.694682	0.165166	0.386557	8.87e-05	0.676269	0.226946	0.0594373	0.0587178	0.52447	0.0132143	0.630109	4.47e-23	7.25e-05	0.111534	0.846161	0.162187	0.995383	0.999797	0.999937	0.806615	0.399803	0.790258	0.999671	0.919887	0.99966	0.945851	0.9995	0.889216	0.713911	0.692789	-0.0883002	0.0995207	1.08877	-0.162998	0.278815	-0.277927	0.689648	0.095713	0.243026	-0.409592	-0.383219	0.256453	0.456526	0.150039	1.61609
GeneID:100001344	GeneID:100001344	0.480539	0.00605517	0.0173634	1	0.434848	1	0.11991	0.372275	0.461736	1	1	1	1	1	0.385894	0.65863	0.548327	1	1	0.995383	0.999797	0.999937	0.170268	0.937189	0.9603	0.999671	1	0.99966	1	0.9995	0.911979	1	1	-0.61383	-2.07288	-1.73021	-0.696625	-0.636002	-0.263597	-1.28372	-0.686779	-0.587776	-0.0526379	0.261776	0.0428369	0.823703	-1.04505	-0.898331
GeneID:100001353	zgc:171422	0.4089	0.51665	0.0135817	0.88348	0.000105323	0.866144	0.932952	0.675215	0.300088	0.130718	0.0498186	0.762079	0.735659	0.0195749	0.00407538	0.428389	0.0795864	0.928437	0.981548	0.995383	0.999797	0.999937	0.996449	0.970291	0.534334	0.999671	0.964768	0.976651	0.452227	0.342634	0.271445	0.846495	0.762891	-0.17494	-0.126164	-0.408396	0.0679326	-0.656074	0.0690085	-0.0234259	-0.0880764	0.193904	-0.307492	0.372422	0.160156	0.103588	0.410412	-0.448479
GeneID:100001360	si:dkeyp-110a12.4	0.129558	0.884136	0.704454	0.907447	0.969393	0.70331	0.448339	0.0458072	7.7e-06	0.880945	0.399011	0.705886	0.729706	0.907988	0.214095	0.457595	0.331397	0.12155	0.763136	0.995383	0.999797	0.999937	0.494638	0.676945	0.992589	0.999671	0.84951	0.99966	0.877993	0.996624	0.878379	0.937253	0.984882	0.240281	-0.0275957	0.0628431	0.0472449	0.0086761	0.111966	-0.134853	-0.288701	0.578589	0.035862	0.167256	0.181794	0.107523	-0.0438902	-0.265556
GeneID:100001364	si:dkey-83f18.7	0.34967	0.882339	0.167799	1	0.0655707	1	0.089783	0.160034	0.303045	1	1	1	1	1	0.396278	0.674339	0.800057	1	1	0.995383	0.999797	0.999937	0.993707	0.916384	0.98035	0.999671	1	0.99966	1	0.9995	0.622876	1	1	-0.837572	-0.13616	-1.06186	-1.54388	-1.56149	-1.89191	-1.59133	-1.11798	-0.848517	-0.430962	-0.471514	-0.116354	0.273552	-0.218652	-0.844219
GeneID:100001372	lrrc3	0.797812	0.626522	0.205463	0.810196	0.0486761	0.953837	0.136148	0.624898	0.681446	0.682916	1	0.62659	0.734325	0.733215	0.280491	0.61552	0.714796	0.469754	0.947216	0.80361	0.999797	0.999937	0.904256	0.996639	0.490769	0.999671	0.992643	0.99966	1	0.9995	0.948859	0.875062	1	0.139579	-0.223964	-0.518182	-0.235219	-0.843052	0.0604024	-0.694819	0.222733	-0.202019	0.225857	0.144496	0.646674	0.343224	-0.384716	-0.603166
GeneID:100001405	GeneID:100001405	0.417947	0.870607	0.948812	0.723466	0.364595	0.915562	0.984992	0.424284	0.943778	0.567696	0.410755	0.945151	0.564381	0.765322	0.909111	0.789386	0.959117	0.88513	0.661779	0.995383	0.999797	0.999937	0.977488	0.682675	0.797696	0.999671	0.984468	0.99966	0.931213	0.9995	0.776194	0.877339	0.908221	-0.443397	0.0955677	0.0367018	0.347245	0.459465	-0.118763	-0.0126278	0.399155	-0.044129	0.347141	0.518534	0.171223	0.37552	-0.236411	0.0656526
GeneID:100001408	apcdd1l	0.00575513	0.756372	0.0197382	0.582399	0.00113476	0.896935	0.600539	0.023248	0.0240007	0.133102	0.286908	0.861957	0.846753	0.958253	0.163797	0.125717	0.453954	0.978919	0.966027	0.995383	0.999797	0.999937	0.972888	0.890973	0.723716	0.999671	0.83684	0.99966	0.985715	0.9995	0.950913	0.843411	0.593892	-0.645866	-0.085445	-0.499583	-0.24619	-0.714425	-0.0727893	-0.152035	-0.506941	-0.507085	-0.39469	0.320089	0.173129	-0.0978158	0.0308829	0.379284
GeneID:100001416	stard14	0.0148829	0.00999469	5.15e-05	0.961408	0.0366285	0.896107	0.170029	0.264179	0.00660428	0.916632	0.998436	0.812173	0.75481	0.872928	1.27e-08	1.95e-06	0.343783	0.778161	0.474359	0.995383	0.999797	0.999937	0.823322	0.891955	0.969769	0.999671	0.717822	0.99966	0.807663	0.9995	0.838082	0.978606	1	0.70241	0.67589	0.99421	0.0431234	0.589136	-0.0928918	0.425242	0.33514	0.724616	-0.0506179	0.00114728	0.26163	0.17919	0.103956	1.70499
GeneID:100001417	fbxo30a	0.542869	0.658585	0.0286583	0.316509	0.674811	0.394573	0.879916	0.969757	0.447593	0.59169	0.915007	0.786756	0.0213036	0.995765	0.0676523	0.927712	0.621198	0.684746	0.965782	0.995383	0.999797	0.999937	0.811713	0.844299	0.991594	0.999671	0.914789	0.99966	0.626253	0.9995	0.874722	0.996766	0.644799	-0.187367	0.12515	0.495819	0.401843	-0.128297	0.339996	0.0538975	-0.0129498	-0.209141	0.177607	0.0500143	-0.214796	-0.578084	-0.00284624	0.432856
GeneID:100001421	snx33	0.000109216	1.23e-06	3.36e-07	0.000131811	0.0023766	0.000386099	0.0768606	2.28e-05	1.41e-05	7.61e-06	0.677112	0.961406	0.969713	0.421099	0.911099	0.991808	0.928177	0.414438	0.973711	0.995383	0.999797	0.999937	0.99644	0.916384	0.971857	0.999671	0.976862	0.99966	0.281118	0.9995	0.955981	0.851398	0.461347	0.854341	0.968635	0.999556	0.969458	0.660993	0.872697	0.424824	0.882232	0.889518	0.970206	0.141951	0.0631078	0.0187126	0.231662	0.0314213
GeneID:100001423	fjx1	0.833699	0.232112	0.38511	0.449758	0.770243	0.700708	0.923689	0.367664	0.227166	0.0591456	0.706076	0.696128	0.193519	0.898712	0.0690077	0.951634	0.666729	0.990685	0.93205	0.995383	0.999797	0.999937	0.66378	0.94429	0.660969	0.999671	0.842004	0.99966	0.868799	0.9995	0.957171	0.836807	1	-0.0816385	-0.337992	-0.248204	-0.384667	-0.104227	-0.213438	-0.0408525	-0.268366	-0.354513	-0.588345	0.152275	0.297945	0.436126	-0.077765	0.499729
GeneID:100001424	ghra	0.229395	1.51e-05	0.0247732	0.036156	0.073238	0.0728847	0.179822	0.0753833	0.0830556	0.0357118	0.0338249	0.953608	0.909325	0.993833	0.632202	0.713197	0.944018	0.944059	0.670908	0.999354	0.999797	0.999937	0.993707	0.946042	0.883869	0.999671	0.905842	0.99966	0.0376918	0.9995	0.838082	0.346139	1	0.531876	1.47472	0.811351	1.05479	0.711982	0.903722	0.573518	0.688691	0.679624	0.879768	0.913421	-0.122357	0.081666	-0.00593361	-0.201093
GeneID:100001425	ercc1	0.626794	0.412172	0.96381	0.81775	0.678955	0.721982	0.000963018	0.901631	0.710107	0.64878	0.559806	0.966658	0.490799	0.904515	0.405116	0.619728	0.932708	0.950121	0.870446	0.995383	0.999797	0.999937	0.98464	0.807718	0.999645	0.999671	0.975278	0.99966	0.970252	0.9995	0.994791	0.909293	0.471704	0.119138	-0.16784	0.0108952	0.105561	0.0978815	0.137452	0.588434	-0.0310235	0.0871825	0.119667	-0.158291	0.0591554	0.209135	0.053618	0.198074
GeneID:100001432	kcnj16	0.590832	0.944555	0.0859327	0.657836	0.079561	0.858842	0.137988	0.710278	0.208972	0.7755	1	1	0.763774	1	0.158187	0.463771	0.208761	0.842208	0.769109	0.999354	0.999797	0.999937	0.960515	0.772741	0.807453	0.999671	0.861147	0.99966	1	0.9995	0.91651	1	1	-0.455029	0.0589226	0.973224	-0.639894	1.05724	0.257607	0.956198	0.277395	0.789537	0.266465	-0.510483	0.289242	-0.39302	0.0722496	1.30068
GeneID:100001442	zbbx	0.967894	0.441122	0.0315805	0.90399	0.55536	0.924681	0.906214	0.475196	0.791879	0.693727	0.749136	0.926307	0.445783	0.574595	0.831163	0.533902	0.568951	0.945818	0.737529	0.995383	0.999797	0.999937	0.899263	0.969693	0.838603	0.999671	0.776247	0.99966	0.815868	0.9995	0.959079	0.988878	1	0.0214811	-0.282739	0.636218	0.11122	-0.238139	0.0781541	-0.0612406	-0.269208	0.111518	-0.190327	0.151477	-0.142582	-0.32247	-0.260155	-0.0844009
GeneID:100001484	olig1	0.857525	0.0476004	2.22e-10	0.876541	0.0462533	0.552407	1.53e-09	0.801582	0.0599446	0.334135	0.160358	0.992392	0.456659	0.630846	0.108024	0.90368	0.840355	0.860442	0.931471	0.995383	0.999797	0.999937	0.744082	0.984599	0.854214	0.999671	0.847693	0.99966	0.854736	0.9995	0.775973	0.872917	1	0.0776976	-0.589646	-1.88554	-0.123846	0.5913	-0.33155	-2.00842	0.0944402	-0.581811	-0.363018	-0.490328	-0.0169003	-0.386428	-0.281895	-0.583345
GeneID:100001485	tmem187	0.0531473	0.0794191	0.0234496	0.970792	0.206076	0.458881	0.357383	0.00218965	0.243521	0.507701	0.438105	0.962215	0.983694	0.955348	0.220868	0.453688	0.917701	0.84778	0.782373	0.995383	0.999797	0.999937	0.898708	0.926227	0.915568	0.999671	0.935535	0.99966	0.830506	0.9995	0.941586	0.983555	0.841488	0.528549	0.443105	0.545072	-0.0315805	0.351576	0.329894	-0.284132	0.740567	0.321283	0.226111	-0.270086	0.0854696	-0.0143942	0.0361556	0.342353
GeneID:100001490	GeneID:100001490	0.000137535	3.3e-06	0.0324354	0.522833	1.13e-05	0.769773	0.880061	2.33e-07	0.000243667	0.00805652	0.338698	0.521479	0.0157282	0.950822	0.397715	0.538283	0.502862	0.780583	0.994636	0.997194	0.999797	0.999937	0.965979	0.916384	0.984122	0.999671	0.942926	0.999802	0.605117	0.9995	0.480731	0.919922	0.243727	0.550747	0.610152	0.298648	0.179414	0.598711	0.094308	0.0332721	0.69878	0.500844	0.41022	-0.184275	0.190653	0.331874	-0.0197827	-0.134617
GeneID:100001516	si:dkey-222f2.7	0.888505	0.668297	0.43808	1	0.980592	1	0.223966	0.446394	0.0965088	1	1	1	1	1	0.918021	0.878531	1	1	1	0.995383	0.999797	0.999937	0.820908	1	0.538726	0.999671	1	0.99966	1	0.9995	1	1	1	0.236707	0.546676	0.874551	0.895417	0.0451926	0.468749	1.42244	0.901673	1.73109	0.718717	0.270991	-0.0519994	-0.54459	0.707868	0.140423
GeneID:100001518	pou6f2	0.0115756	0.0551584	0.641354	0.0827684	0.00119177	0.0280559	4.41e-05	0.00192725	0.0378185	0.000531186	0.794433	0.71689	0.678189	0.000860497	0.0213095	0.76624	0.591538	0.618071	0.795659	0.995383	0.999797	0.999937	0.733404	0.915033	0.701863	0.999671	0.633496	0.99966	0.363696	0.992755	0.926016	0.737232	0.0985007	0.803808	0.579073	0.164803	0.750478	0.952456	0.835281	1.17053	0.902823	0.637774	1.06444	0.131515	-0.246868	-0.167343	-0.757088	-0.536754
GeneID:100001520	si:dkey-16l2.17	0.596569	0.676863	0.551638	0.982576	0.308871	0.856483	0.93226	0.721911	0.408593	0.625806	0.931555	0.974969	0.806886	0.885755	0.568132	0.72737	0.830884	0.887747	0.757597	0.995383	0.999797	0.999937	0.885798	0.891446	0.97424	0.999671	0.925547	0.99966	0.81549	0.9995	0.9353	0.908061	1	-0.28218	-0.201504	-0.269065	-0.0305899	-0.472064	-0.174273	-0.055422	-0.179316	-0.38516	-0.279859	-0.0692692	-0.0960436	-0.256067	0.155373	0.381067
GeneID:100001530	oxtr	0.309502	0.451603	0.332923	0.429018	0.690875	0.920893	0.874936	0.928023	0.33945	0.385104	1	0.726872	0.872869	1	0.798043	0.735777	0.83764	0.515142	0.897465	0.995383	0.999797	0.999937	0.967718	0.808874	0.953922	0.999671	0.805902	0.887189	1	0.9995	0.732981	1	1	0.76272	0.533919	0.645071	0.894681	0.33168	-0.176374	-0.16633	0.0820022	0.676303	0.704785	0.215989	0.522646	0.177674	0.312973	0.17658
GeneID:100001531	rab22a	0.0814241	0.00143843	0.0327766	0.580856	9.12e-10	0.621573	0.607514	0.00245833	0.129874	0.354262	0.183621	0.702914	0.507397	0.623307	0.0658794	0.996793	0.970381	0.798889	0.752568	0.995383	0.999797	0.999937	0.963101	0.806799	0.630909	0.999671	0.600689	0.830315	0.311057	0.9995	0.318973	0.740498	0.155772	0.767898	1.19581	0.820857	0.441029	2.25246	0.387701	0.267872	1.16907	0.637853	0.469566	-0.670804	0.474521	0.447626	0.36734	0.848803
GeneID:100001532	plcb3	0.230994	0.0194507	2.54e-08	0.726028	0.39062	0.748937	0.192291	0.912077	0.0149843	0.654228	0.301717	0.821042	0.444966	0.220807	2.79e-06	0.166919	0.496017	0.612085	0.939492	0.995383	0.999797	0.999937	0.985141	0.634542	0.619034	0.999671	0.881035	0.99966	0.728409	0.9995	0.791783	0.907318	0.997552	0.159349	0.258532	0.558992	-0.0906906	-0.114726	-0.0792045	0.167587	0.0172972	0.274477	-0.0736127	0.156356	0.0908106	0.121721	0.17082	0.469065
GeneID:100001537	dok2	1	0.11607	0.333854	1	0.815302	1	0.462432	0.952278	0.897698	1	1	1	1	1	0.785006	1	1	1	1	0.995383	0.999797	0.999937	1	1	0.98822	0.999671	1	0.99966	1	0.965614	1	1	1	0.601134	1.47578	0.990362	1.08673	-0.382995	0.0716123	0.928482	0.0925663	0.19021	-0.297182	-1.07555	-1.08238	0.174323	0.143815	-0.217231
GeneID:100001552	pcyt1ba	0.116586	0.145701	5.1e-06	0.974903	0.296643	0.667261	0.17754	0.010685	0.0133295	0.768396	0.221293	0.968193	0.251786	0.5189	0.00316989	0.564205	0.639805	0.617996	0.836091	0.999189	0.999797	0.999937	0.735839	0.937972	0.906234	0.999671	0.893703	0.999802	0.440717	0.9995	0.748321	0.949897	0.884986	-0.457381	-0.387682	-1.09862	-0.0272605	-0.305309	-0.225135	-0.39515	-0.656131	-0.64189	-0.116215	-0.39748	0.0660484	0.355242	0.242536	-0.715333
GeneID:100001558	cnga1a	0.969227	0.0201375	0.122954	0.999091	0.984169	0.993878	0.660397	0.920945	0.858209	0.750617	1	1	0.696434	1	6.06e-06	0.0537356	0.062318	0.944389	0.896631	0.995383	0.999797	0.999937	0.994186	0.954611	0.88551	0.999671	0.829545	0.99966	1	0.9995	0.767751	1	1	0.0617767	-3.40302	-2.03778	-0.00483241	-0.0322594	0.0197802	-0.650723	0.131795	-0.243677	0.45779	-0.0256323	-0.92304	-0.479834	-0.552601	-3.37458
GeneID:100001581	slc35f4	0.108481	0.291091	0.415849	0.858197	0.955232	0.738335	0.395305	0.418171	0.768823	0.21815	0.526051	0.399679	0.863416	0.819586	0.00961648	0.869955	0.66487	0.62594	0.248887	0.995383	0.999797	0.999937	0.846655	0.990157	0.858922	0.999671	0.996196	0.606775	0.951911	0.994	0.871286	0.772126	1	0.457164	0.291735	0.228665	0.128302	0.0233675	0.188196	0.278341	0.236467	0.102235	0.386051	0.200458	0.38394	0.0890977	-0.114935	-0.654389
GeneID:100001584	adck5	0.986395	0.00920349	0.00223059	0.739366	0.917918	0.753716	0.0954315	0.153057	0.571179	0.613182	0.150359	0.000129069	0.000351634	0.617032	0.00821017	0.684566	0.994628	0.884106	0.556651	0.995383	0.999797	0.999937	0.926797	0.773005	0.879373	0.999671	0.905288	0.99966	0.98292	0.9995	0.967677	0.896126	0.588306	-0.00376225	0.330103	0.375554	0.102277	0.020823	0.0912597	0.243993	0.199488	0.0916627	0.0955332	-0.220981	-0.649652	-0.512374	-0.121623	0.40509
GeneID:100001603	brinp3a.2	0.388785	0.0251253	0.0010424	0.669793	0.52956	0.775573	0.00148361	0.687693	0.0712344	0.909114	0.0211834	0.802545	0.623973	0.445283	0.436263	0.596668	0.384485	0.971661	0.957563	0.947474	0.999797	0.999937	0.95919	0.996368	0.879098	0.999671	0.917364	0.99966	0.815172	0.9995	0.48935	0.966655	0.76879	-0.193476	-0.404785	-0.570283	-0.168802	0.137451	-0.116072	-0.608755	-0.090275	-0.344397	0.0357485	-0.437161	0.173373	0.161491	-0.23552	-0.192954
GeneID:100001615	sufu	0.0487684	0.000164626	0.00728601	0.953493	0.0806099	0.361135	0.000294629	3.67e-06	0.000235857	0.520447	0.854622	0.966658	0.409333	0.563322	0.0578122	0.744465	0.639019	0.858236	0.911416	0.999354	0.999797	0.999937	0.99625	0.971964	0.981361	0.999671	0.941282	0.99966	0.697348	0.9995	0.681911	0.795743	0.340571	0.221007	0.358143	0.260819	0.018955	0.190655	0.156698	0.365098	0.44446	0.357565	0.0908607	-0.0341973	-0.0268755	-0.110053	-0.0861935	0.186479
GeneID:100001620	GeneID:100001620	0.522614	0.707882	0.9514	0.98347	0.0754013	0.812124	0.567874	0.0111087	0.278688	0.990641	0.484422	0.802681	0.856252	0.80016	0.226369	0.471912	0.994628	0.707588	0.85025	0.995383	0.999797	0.999937	0.497874	0.688193	0.0583714	0.999671	0.0291815	0.933175	0.505563	0.570365	0.361013	0.473859	1	-0.230203	0.124692	0.0218965	-0.0198098	-0.539074	-0.153734	0.20541	-0.726215	-0.339653	0.00680461	0.255637	0.241995	0.105416	-0.141391	0.35807
GeneID:100001623	cd7al	0.0602531	0.00025017	0.0891606	0.86396	0.00194819	0.856834	0.362572	0.0137993	0.00157329	0.351776	0.778446	0.628617	0.889252	0.866979	0.449373	0.784552	0.816809	0.970639	0.738295	0.995383	0.999797	0.999937	0.978461	0.972661	0.894671	0.999671	0.785598	0.99966	0.8732	0.9995	0.423019	0.911297	1	0.808507	1.31365	0.666443	0.189238	1.17771	0.176345	0.445749	0.949047	1.18125	0.474296	-0.172811	0.570257	0.148531	-0.179274	0.461285
GeneID:100001628	glb1l	0.899781	0.0243653	1.72e-11	0.803471	0.756701	0.796906	0.00152075	0.870461	0.188214	0.920858	0.55106	0.973797	0.359126	0.918112	0.00058866	0.0122082	0.141198	0.838653	0.808218	0.947652	0.999797	0.999937	0.759411	0.983115	0.869535	0.999671	0.958966	0.99966	0.943174	0.9995	0.945843	0.6876	0.799298	0.0317688	0.352157	0.933601	0.098258	0.066808	0.0942985	0.50009	0.0354192	0.22771	-0.0278446	-0.140538	0.0317496	0.208187	0.0375449	0.515958
GeneID:100001629	sfmbt1	0.322447	0.542233	0.102386	0.941557	0.751504	0.872377	0.272457	0.157786	0.174093	0.573184	0.935913	0.798568	0.897313	0.979858	0.530381	0.433627	0.970468	0.890552	0.931636	0.995383	0.999797	0.999937	0.950598	0.936027	0.987448	0.999671	0.925547	0.99966	0.580831	0.9995	0.896006	0.992944	1	0.457954	0.271761	0.618608	0.0889757	0.164851	0.153185	0.495989	0.568478	0.558004	0.303659	-0.058807	-0.382267	0.113539	-0.0261959	-0.333546
GeneID:100001644	None	0.635249	0.0645262	4.73e-12	0.945182	0.866268	0.926827	0.00441882	0.426679	0.696321	0.657118	0.109372	0.604236	0.892668	0.607023	1.27e-13	0.25072	0.110378	0.161754	0.44274	0.995383	0.999797	0.999937	0.587333	0.988587	0.881779	0.999671	0.957958	0.99966	0.986403	0.9995	0.859979	0.969526	0.397685	-0.0916803	-0.267232	-0.884651	-0.0306952	0.0346928	-0.0341115	-0.41153	0.130467	-0.0716927	-0.0920254	-0.282809	-0.175398	-0.0402196	-0.1173	-0.924687
GeneID:100001648	tmem199	0.88218	0.607012	0.754809	0.456581	0.261502	0.857523	0.205508	0.102668	0.890646	0.467411	0.366973	0.954791	0.863572	0.756015	0.195723	0.106741	0.320999	0.706998	0.891379	0.99829	0.999797	0.999937	0.868278	0.914538	0.784336	0.999671	0.726401	0.99966	0.729996	0.9995	0.67197	0.946958	1	0.061138	-0.164769	-0.100944	0.369387	-0.347874	0.115879	0.38598	-0.46917	0.0511899	-0.266129	0.342188	-0.0999716	0.0956416	-0.158372	0.421161
GeneID:100001650	calb1	0.250785	0.0184142	0.00370055	0.821611	0.506046	0.17304	0.919865	0.0292085	0.284159	0.358469	0.977141	0.669867	0.338349	0.822293	0.00281489	0.437976	0.940287	0.787586	0.81079	0.995383	0.999797	0.999937	0.940762	0.887659	0.837064	0.999671	0.838431	0.99966	0.986062	0.9995	0.994311	0.942745	0.608528	-0.283828	-0.48956	-0.590433	-0.118987	-0.167515	-0.42778	-0.0337941	-0.462419	-0.248747	-0.245998	0.0109813	0.21142	0.242522	-0.0847389	-0.609913
GeneID:100001663	si:dkey-32e6.3	0.171177	0.151795	0.495336	0.719195	0.87561	0.824408	0.00666132	0.292143	0.000139645	0.0109293	0.116792	0.0936124	0.047767	0.729904	0.112389	0.451037	0.988399	0.8981	0.964174	0.995383	0.999797	0.999937	0.720633	0.878443	0.697214	0.999671	0.901613	0.99966	0.919754	0.9995	0.912984	0.997555	0.612179	-0.25869	-0.243986	-0.123183	-0.132392	0.0369628	-0.0852017	-0.458929	-0.190647	-0.602272	-0.457845	-0.315083	-0.675301	-0.598147	-0.161815	0.421298
GeneID:100001665	GeneID:100001665	0.118731	7.55e-06	9.8e-05	0.00284107	0.000391155	0.0261272	0.342862	0.00212791	0.00246245	0.00198774	0.508472	0.938769	0.394599	0.955226	0.668255	0.753741	0.753043	0.741413	0.975384	0.995383	0.999797	0.999937	0.922366	0.89966	0.977354	0.999671	0.974777	0.99966	0.323433	0.9995	0.967285	0.506549	0.361112	0.45823	1.06557	0.924367	0.941186	0.891821	0.726502	0.293758	0.775128	0.763074	0.839188	0.249565	-0.103017	-0.277127	-0.0302413	0.123411
GeneID:100001676	shpk	0.665494	0.423913	0.128962	0.814113	0.71457	0.778027	0.871147	0.0992462	0.871778	0.924087	0.0243189	0.907461	0.892668	0.969956	0.0402919	0.933358	0.827067	0.69804	0.84813	0.995383	0.999797	0.999937	0.944873	0.896587	0.806275	0.999671	0.80737	0.99966	0.753322	0.9995	0.759234	0.877339	1	0.131939	0.199116	0.340079	-0.133558	0.107208	0.141793	-0.0554078	0.380662	-0.0498101	0.0374335	-0.574483	-0.219267	0.104388	-0.0343321	0.717081
GeneID:100001681	kcnd1	0.544943	0.0152731	0.947625	0.659881	0.295503	0.653672	0.277866	0.276993	0.407793	0.983399	0.700942	0.943963	0.966472	0.900755	0.0462831	0.958491	0.998291	0.912903	0.577811	0.995383	0.999797	0.999937	0.99625	0.913845	0.325656	0.999671	0.653014	0.99966	0.499648	0.946265	0.543321	0.882963	0.145377	-0.15225	-0.466274	-0.0164877	-0.184905	-0.231132	-0.176289	-0.253622	-0.230961	-0.184814	0.00796771	0.116723	-0.072921	0.0177379	-0.0472746	-0.367821
GeneID:100001684	ttn.1	0.073864	0.2939	0.622122	0.221644	0.627517	0.249373	0.281879	0.472185	0.508222	0.151432	0.636666	0.817995	0.0659404	0.99573	0.00401182	0.466536	0.00162926	0.526202	0.79636	0.995383	0.999797	0.999937	0.588218	0.587845	0.937406	0.999671	0.974527	0.99966	0.698439	0.9995	0.996227	0.921401	0.467243	0.393474	0.225056	0.112347	-0.390759	0.122575	-0.353532	0.246473	0.166137	0.155653	-0.338832	0.151753	-0.142298	0.340221	0.0020688	0.451243
GeneID:100001692	nr0b1	0.76446	0.268042	0.16827	0.984038	0.63625	0.800468	0.180816	0.851056	0.877373	0.735461	0.134505	0.959023	0.483294	0.135716	0.137577	0.930186	0.533815	0.667091	0.547512	0.998504	0.999797	0.999937	0.905867	0.898924	0.994931	0.999671	0.953257	0.999802	0.985804	0.9995	0.938877	0.980493	1	0.12664	-0.361992	-0.432573	0.0207823	0.178037	-0.174512	-0.480838	-0.0752514	-0.063484	-0.154676	-0.530162	-0.122223	-0.399822	-0.722539	-0.611126
GeneID:100001699	barhl2	0.42061	0.0560834	0.0165412	0.808156	0.443765	0.558886	0.599712	0.948365	0.175191	0.694538	0.436216	0.98488	0.833187	0.886393	0.00221157	0.473151	0.0325439	0.772567	0.936237	0.995383	0.999797	0.999937	0.910789	0.815768	0.918258	0.999671	0.977582	0.99966	0.753879	0.9995	0.697539	0.846577	1	0.330833	-0.701684	-0.872739	0.203373	0.301511	0.366004	-0.252068	0.0311079	-0.528899	0.194319	0.336544	0.0330784	0.143613	-0.104701	-1.73882
GeneID:100001718	None	0.854069	0.875777	0.99921	1	0.427524	1	0.775584	0.277573	0.779485	1	1	1	1	1	0.854864	0.558365	1	1	1	0.995383	0.999797	0.999937	0.902566	1	0.969116	0.999671	1	0.99966	1	0.9995	1	1	1	0.226929	-0.176757	0.000958442	-1.02334	-0.838043	-1.11142	-0.355785	-1.07965	0.304227	-0.714384	-0.118947	0.0613827	0.311889	-0.259369	0.335696
GeneID:100001725	emilin2a	0.0142864	0.00696607	0.203981	0.869013	0.0297145	0.974581	0.569233	0.12163	0.0145561	0.93597	0.963888	0.969041	0.0964539	0.385192	0.151086	0.996793	0.824877	0.803715	0.672578	0.999354	0.999797	0.999937	0.984562	0.684479	0.843874	0.999671	0.716136	0.99966	0.716323	0.9995	0.82323	0.795743	0.948371	-0.425298	-0.423604	0.205524	0.0708952	-0.364132	0.0137232	-0.12081	-0.260713	-0.397979	-0.022818	0.013907	0.0412656	-0.3169	0.196769	0.232619
GeneID:100001739	mmp25a	0.542869	0.852815	0.741524	1	0.982147	1	0.166662	0.399544	0.655827	1	1	1	1	1	0.718963	0.438135	0.755003	1	1	0.995383	0.999797	0.999937	0.798533	0.559409	0.934639	0.999671	1	0.99966	1	0.9995	0.987122	1	1	0.713595	0.22403	0.358507	0.239731	-0.0352796	0.292198	-1.73181	0.85732	0.506663	-0.293607	-1.0051	-1.03339	-0.235218	-0.0438601	0.610728
GeneID:100001748	None	0.12493	0.251161	0.000180702	0.729664	0.00243427	0.574896	0.0652765	0.516247	0.0895038	0.726499	0.461251	0.854351	0.140844	0.559907	9.58e-05	0.569943	0.256067	0.79139	0.838049	0.995383	0.999797	0.999937	0.694922	0.937154	0.826621	0.999671	0.962884	0.99966	0.763443	0.9995	0.703968	0.97635	0.475242	-0.275789	-0.193664	-0.553047	-0.124378	-0.479636	-0.169737	-0.31672	-0.120807	-0.282668	0.0826925	-0.163775	-0.120585	-0.286637	-0.151463	-0.608397
GeneID:100001751	sned1	0.0280083	0.0103705	7.9e-08	0.453837	0.970378	0.969955	0.110984	0.00387994	0.0157384	0.211134	0.408136	0.805243	0.0166455	0.547008	0.530653	0.228038	0.928957	0.435633	0.822666	0.995383	0.999797	0.999937	0.279027	0.972685	0.0422831	0.999671	0.7553	0.999802	0.894628	0.9995	0.909822	0.932941	0.21785	-0.375494	-0.393318	-0.784201	0.215876	0.00930899	0.0166919	-0.281214	-0.447286	-0.383294	0.234258	-0.171918	-0.126856	-0.365243	-0.139492	-0.110983
GeneID:100001777	cfap73	0.869598	0.18897	0.0384066	1	0.109475	1	0.792466	0.815989	0.0356415	1	1	1	1	1	0.16702	0.248461	0.810206	1	0.962088	0.995383	0.999797	0.999937	0.7788	0.995759	0.864409	0.999671	0.964894	0.99966	1	0.9995	0.979483	1	1	0.163115	0.850302	1.21983	0.633831	1.05013	-0.391402	0.25223	-0.206265	1.28808	-0.154462	-0.0908092	0.578541	0.312786	0.107289	1.02078
GeneID:100001781	nfkbiz	0.217256	0.424815	0.156766	0.795422	0.406523	0.512923	1.55e-05	0.0268243	0.7332	0.219466	0.465533	0.896624	0.667605	0.823614	0.0268685	0.534334	0.961037	0.785091	0.782373	0.995383	0.999797	0.999937	0.983933	0.451413	0.333465	0.999671	0.893076	0.99966	0.279991	0.946265	0.581797	0.730065	0.206411	-0.436153	-0.269142	0.43109	-0.191467	-0.295675	-0.363897	1.22007	-0.676863	-0.133272	-0.454671	0.322501	0.189444	0.224832	-0.136551	0.665411
GeneID:100001785	si:dkey-239j18.3	0.193348	3.62e-10	7.64e-09	0.687124	0.362397	0.141167	0.679902	0.00772195	0.695633	0.304513	0.208094	0.966818	0.202358	5.7e-05	0.642207	0.556677	0.69151	0.271743	0.0123916	0.995383	0.999797	0.999937	0.0110715	0.869243	0.843891	0.999671	0.913283	0.976597	0.91683	0.965614	0.905453	0.969526	0.689564	0.454206	1.69023	1.54378	0.264244	0.319034	0.635406	0.168078	0.792437	-0.15119	0.387971	-0.491307	-0.0803778	0.43365	1.01911	-0.154798
GeneID:100001805	GeneID:100001805	0.766106	0.218095	0.0156994	0.113853	0.0868054	0.283056	0.19486	0.499893	0.263785	0.00938978	0.109372	0.945279	0.776815	0.747054	2.76e-09	0.76493	0.726825	0.706998	0.670057	0.998504	0.999797	0.999937	0.94758	0.916528	0.918258	0.999671	0.968952	0.99966	0.894628	0.9995	0.790225	0.986165	0.821251	0.0800241	0.24443	-0.439943	0.441271	0.342604	0.317343	-0.278129	0.148668	0.23194	0.526112	0.36875	-0.0673878	-0.0870148	0.0969174	-0.88745
GeneID:100001810	magi2b	0.00222661	7.53e-05	0.00127745	0.0401081	0.000182092	0.150328	0.00166564	8.36e-05	0.00132628	0.0003626	0.280201	0.93142	0.756024	0.554136	0.0462284	0.669046	0.888988	0.819388	0.921968	0.995383	0.999797	0.999937	0.993084	0.827706	0.848439	0.999671	0.870313	0.99966	0.124317	0.9995	0.959383	0.466019	0.199067	1.31482	1.52896	1.25017	1.16113	1.50293	0.868827	1.29242	1.5621	1.29124	1.51352	0.593542	-0.169069	0.198223	-0.32907	-0.713479
GeneID:100001826	si:dkey-8e10.3	0.604857	0.95521	0.983957	0.583831	0.488995	0.94388	0.114038	0.882901	1.75e-06	0.682741	0.957087	0.0267589	7.68e-05	0.0251342	0.400508	0.927457	0.630051	0.147643	0.86589	0.999611	0.999797	0.999937	0.385436	0.975633	0.852133	0.999671	0.432294	0.99966	0.578535	0.9995	0.488737	0.955798	1	-0.258367	0.0292441	0.0100529	-0.42972	-0.315773	0.0666191	-0.703064	0.073044	-2.08334	0.218636	0.0380791	-1.07351	-1.42704	-0.887133	-0.432677
GeneID:100001828	htr1aa	0.719748	0.000672126	0.000773579	0.944549	0.153595	0.272966	0.191725	0.00620037	0.69707	0.867398	0.749182	0.973797	0.86137	0.767866	0.221783	0.259209	0.382973	0.297438	0.860866	0.995383	0.999797	0.999937	0.988587	0.784901	0.951853	0.999671	0.999506	0.99966	0.532838	0.9995	0.741974	0.950523	1	0.127693	-0.868837	-0.849618	-0.0560697	-0.407295	-0.453345	-0.398014	-0.715955	-0.128327	0.0711676	0.133213	-0.0640164	0.116928	-0.185656	-0.461106
GeneID:100001832	GeneID:100001832	0.777533	0.327606	0.0156963	0.463659	0.982636	0.499234	0.650183	0.106837	0.510726	0.747391	0.855654	0.956111	0.427051	0.750717	0.902701	0.871524	0.486688	0.984539	0.88552	0.995383	0.999797	0.999937	0.965014	0.948012	0.692043	0.999671	0.984652	0.99966	0.548933	0.9995	0.839733	0.910758	0.94251	-0.0878449	-0.232273	-0.516615	-0.306013	0.00790282	-0.271102	0.133058	-0.369858	-0.170575	-0.107345	-0.0709773	0.078001	0.251726	0.129619	-0.0401883
GeneID:100001834	golt1a	0.208653	0.0303036	0.419429	0.326056	0.151816	0.68812	0.801274	0.0480517	0.974928	0.815448	1	0.635418	0.815035	0.765344	0.285174	0.801426	0.847582	0.702895	0.876163	0.995383	0.999797	0.999937	0.988395	0.810935	0.317811	0.999671	0.517703	0.858195	1	0.663573	0.386655	0.795743	1	-0.703459	0.934855	-0.410516	-0.848924	-0.752548	-0.390567	0.166025	-0.982074	-0.0206225	-0.172372	0.360147	0.709043	0.286789	0.347723	0.716277
GeneID:100001836	itgb3b	0.770147	0.00483054	0.000418215	0.0167944	0.526888	0.405796	0.865039	0.198258	0.0527724	0.0163565	0.862486	0.966017	0.562203	0.161088	0.10397	0.840784	0.675243	0.782318	0.859967	0.995383	0.999797	0.999937	0.858814	0.835315	0.876646	0.999671	0.991385	0.99966	0.803009	0.9995	0.936019	0.942047	1	0.123119	0.775322	0.932235	0.887051	0.227745	0.416874	-0.0774204	0.401484	0.576718	0.7573	0.0872419	-0.0817949	-0.258432	0.462209	0.479965
GeneID:100001845	slx1b	0.00915623	3.32e-07	1.55e-05	0.00426613	3.98e-07	0.0435339	0.90882	9.94e-07	0.000304368	0.000642946	0.819772	0.854351	0.659369	0.849657	0.730519	0.181277	0.555429	0.390647	0.600619	0.995383	0.999797	0.999937	0.858518	0.597027	0.853936	0.999671	0.852593	0.99966	0.090944	0.9995	0.70971	0.53952	0.283685	0.744929	1.25367	1.0604	0.952519	1.2856	0.711474	0.048944	1.24986	0.931105	0.950269	0.111231	-0.195948	-0.197578	0.0988822	0.119274
GeneID:100001853	nrip1b	0.230994	0.551126	0.0448981	0.84544	0.0763067	0.863666	0.00216926	0.108339	0.702691	0.821072	0.292036	0.749328	0.25261	0.309867	0.899001	0.791964	0.213212	0.784866	0.806573	0.995383	0.999797	0.999937	0.923017	0.971964	0.918258	0.999671	0.780941	0.99966	0.960006	0.9995	0.914678	0.993945	0.314908	-0.280155	-0.137103	0.384191	0.101185	-0.375724	-0.0824724	0.595397	-0.334736	0.0966743	0.0715746	0.271153	0.168871	0.251331	0.236796	0.0308345
GeneID:100001876	si:ch211-197l9.2	0.129276	0.598216	0.971104	0.976468	0.0246889	0.502503	0.529861	0.497136	0.289303	0.204544	0.336313	0.878173	0.245674	0.759409	0.658617	0.371623	0.40207	0.904594	0.806573	0.995383	0.999797	0.999937	0.99625	0.828367	0.950028	0.999671	0.854243	0.99966	0.751663	0.908692	0.713842	0.857949	0.422086	-0.327337	-0.115805	0.00893443	-0.018493	-0.442661	-0.23246	-0.154785	-0.148195	-0.223428	-0.293972	-0.225539	0.121728	-0.281376	0.10363	0.101713
GeneID:100001877	si:ch211-127m7.2	0.0668431	0.0120194	0.0026025	0.263668	0.0022548	0.843905	0.370148	0.145032	0.024276	0.0578741	0.891189	0.969041	0.989515	0.415732	0.364714	0.150412	0.924212	0.961767	0.884299	0.995383	0.999797	0.999937	0.929711	0.91517	0.956527	0.999671	0.918894	0.99966	0.766492	0.9995	0.927819	0.977524	1	-0.955769	-1.16271	-1.36505	-0.885235	-1.464	-0.216678	-0.506094	-0.720242	-1.08206	-1.02553	0.128009	-0.124282	-0.0138535	-0.588605	0.553202
GeneID:100001879	si:ch211-194b1.1	1.7e-05	1.53e-07	7.75e-05	0.000695093	1.29e-08	0.0127093	0.323054	1.64e-05	3.88e-05	3.44e-06	0.0856105	0.993682	0.986255	0.78881	0.123089	0.90254	0.913126	0.631094	0.842834	0.995383	0.999797	0.999937	0.646056	0.954407	0.845981	0.999671	0.99472	0.999802	0.193679	0.9995	0.928178	0.40827	0.371677	1.68651	1.86506	1.42474	1.5689	2.07431	1.19957	0.475233	1.6076	1.52188	1.79326	0.777963	-0.0113247	0.0134894	0.166291	-0.52809
GeneID:100001880	si:dkey-202l22.6	0.595604	1.9e-05	0.752296	0.338345	0.500718	0.720411	0.534245	0.607991	1.11e-05	0.849522	0.559295	2.67e-09	1.73e-23	0.925666	0.907305	0.306079	0.00325822	0.480777	0.79352	0.995383	0.999797	0.999937	0.158296	0.977016	0.0724277	0.999671	0.235375	0.99966	0.376834	0.920218	0.352904	0.166919	0.172965	-0.213734	-1.20726	-0.114261	-0.503234	0.248737	0.229546	0.237857	-0.189416	-1.25496	0.0941127	0.269955	-1.49737	-2.05153	0.0531068	-0.0413868
GeneID:100001887	si:dkey-28e7.3	0.152852	0.1383	0.0039173	0.959967	0.0328271	0.664144	0.394642	0.044553	0.0683399	0.899318	0.682514	0.763578	0.842291	0.734931	0.0135158	0.850547	0.618488	0.787749	0.921968	0.995383	0.999797	0.999937	0.967452	0.988587	0.7513	0.999671	0.852427	0.999802	0.799553	0.9995	0.543861	0.939071	1	-0.735569	-0.682019	-1.31295	-0.0688104	-1.02208	-0.387219	-0.471086	-0.926464	-0.864309	-0.0929583	0.264855	-0.374205	-0.155832	-0.238861	-0.985308
GeneID:100001896	fam160a2	0.0591132	8.29e-11	0.00686832	0.675491	0.430369	0.648837	0.673143	0.00226553	6.3e-08	0.486043	0.755678	0.00313402	0.000955731	0.0236381	0.638457	0.987864	0.817063	0.847309	0.981548	0.995383	0.999797	0.999937	0.903808	0.979679	0.998412	0.999671	0.896679	0.99966	0.479772	0.9995	0.899484	0.96814	0.133081	0.240634	0.667988	0.296936	0.105265	0.109102	0.106833	0.0672126	0.343587	0.570988	0.109127	0.0598308	0.391743	0.361074	0.283156	-0.06635
GeneID:100001903	si:ch211-218c6.8	0.798614	0.605127	0.0168769	0.951436	0.18342	0.982573	0.0262516	0.328993	0.578439	0.076508	0.331768	0.969565	0.925724	0.887869	2.42e-06	0.0962494	0.711643	0.148309	0.410383	0.995383	0.999797	0.999937	0.603212	0.758273	0.569001	0.999671	0.964916	0.99966	0.775668	0.9995	0.908686	0.86549	0.239708	0.0909171	-0.151742	0.558708	-0.0471934	-0.368456	0.0136999	0.566282	-0.27151	0.166807	-0.516522	0.317346	0.0563438	0.0471131	0.0668291	0.977717
GeneID:100001904	ccnjl	0.82298	0.74719	4.86e-06	0.895673	0.542233	0.578203	0.76202	0.00107892	0.69926	0.824738	0.0718641	0.933762	0.682794	0.917235	2.01e-15	0.00100055	0.283688	0.17774	0.752465	0.995383	0.999797	0.999937	0.650853	0.819102	0.752118	0.999671	0.846952	0.99966	0.46889	0.9995	0.482898	0.877339	0.749148	0.0330669	-0.0405117	-0.421968	0.0371864	0.07601	0.107524	-0.0430704	0.319598	-0.0501395	0.0360147	-0.222548	0.0477183	-0.0726751	0.0233478	-0.740765
GeneID:100001905	mtg2	0.124644	0.963105	0.268504	0.480232	0.754368	0.772858	0.235069	0.588512	0.919523	0.562308	0.622773	0.950789	0.554287	0.227269	0.540915	0.668747	0.841185	0.511851	0.825672	0.995383	0.999797	0.999937	0.846429	0.856607	0.995883	0.999671	0.83671	0.99966	0.346112	0.9995	0.821621	0.952266	0.52278	0.422721	0.016154	0.281809	-0.334138	0.103043	-0.159589	0.334038	0.159389	0.0346633	-0.199737	-0.188081	-0.0972608	-0.235191	-0.399783	-0.183947
GeneID:100001906	tfcp2	0.497524	0.999938	0.509784	0.946915	0.162494	0.782318	0.924798	0.903068	0.646718	0.788442	0.962962	0.964722	0.812848	0.402111	0.268812	0.348222	0.113627	0.720207	0.762895	0.995383	0.999797	0.999937	0.909686	0.705316	0.825608	0.999671	0.658467	0.999802	0.532573	0.9995	0.794022	0.869398	0.418516	-0.0837837	6.19e-06	0.0702843	0.0201836	-0.147992	0.059647	-0.0145909	-0.0160595	0.0550493	-0.0406684	0.00927491	0.0306063	-0.0472475	-0.124486	0.129154
GeneID:100001914	ube2d4	0.00318805	7.58e-06	1.46e-05	0.00255957	1.31e-05	0.024428	0.0052864	1.89e-05	0.00534274	0.00622888	0.44125	0.932047	0.849785	0.790971	0.659323	0.815793	0.460191	0.593985	0.777568	0.995383	0.999797	0.999937	0.99625	0.772741	0.977885	0.999671	0.999506	0.99966	0.295079	0.9995	0.948859	0.670556	0.664519	1.64988	2.21281	2.11495	1.96555	2.23117	1.52374	1.50838	2.18846	1.47645	1.58102	0.570799	-0.209019	-0.165675	-0.216907	-0.23685
GeneID:100001920	si:ch211-197g18.2	0.172665	0.000461335	0.000276951	0.324425	0.00463229	0.130757	0.802478	0.00338441	0.245251	0.0244814	0.581743	0.950585	0.937081	0.826478	0.106207	0.442669	0.885097	0.659982	0.114233	0.995383	0.999797	0.999937	0.243167	0.827787	0.980125	0.999671	0.972777	0.99966	0.786383	0.9995	0.956165	0.71599	1	0.542955	1.09643	1.11935	0.590916	0.949242	0.737074	-0.137687	0.958085	0.446266	0.847361	0.2239	-0.109789	-0.0510606	-0.122286	0.460598
GeneID:100001934	cldn17	0.296512	0.230962	0.0026684	0.868513	0.546857	0.517339	0.189903	0.130778	0.0344928	0.911202	1	0.967418	0.680895	1	0.8882	0.912771	0.829575	0.360391	0.931002	0.995383	0.999797	0.999937	0.898493	0.982624	0.730677	0.999671	0.998832	0.99966	1	0.9995	0.872792	1	1	0.806403	0.814789	1.7461	0.299522	0.486613	0.772163	0.962225	1.00958	1.34874	0.131404	0.632854	0.169082	0.431467	-0.232357	-0.119128
GeneID:100001936	bcl6ab	0.310236	0.035283	2.22e-11	0.966567	0.739062	0.870954	3.16e-09	0.763599	1.66e-10	0.445584	0.7501	0.00273272	0.0065916	1.51e-05	1.31e-15	0.497767	0.479247	0.484689	0.84705	0.995383	0.999797	0.999937	0.232909	0.935035	0.927647	0.999671	0.904444	0.99966	0.973706	0.9995	0.988892	0.988852	0.930959	0.229414	0.388883	1.0891	0.026195	0.0834	-0.0747312	1.01308	0.0722814	1.0648	-0.191763	0.0978995	0.574272	0.452636	0.662501	1.124
GeneID:100001940	si:dkey-231j24.3	0.103703	0.202437	0.207187	0.0797189	0.119268	0.288941	0.914515	0.0114497	0.654033	0.0822802	0.829795	0.992199	0.85563	0.920378	0.87569	0.869766	0.695333	0.455326	0.940351	0.996835	0.999797	0.999937	0.869261	0.959656	0.72245	0.999671	0.783476	0.99966	0.257253	0.9995	0.689464	0.707403	1	0.5712	0.420538	-0.421759	0.78025	0.526344	0.525382	-0.055003	0.778584	0.177666	0.625907	0.119864	0.0155104	0.114732	-0.0684665	-0.0663748
GeneID:100001978	sftpbb	0.51347	0.00158482	0.819178	0.680349	0.341263	0.942048	0.966751	0.98946	0.0442079	0.801299	0.987192	0.979973	0.833833	0.99406	0.982393	0.628128	0.96166	0.842931	0.990795	0.999354	0.999797	0.999937	0.7788	0.905613	0.728159	0.999671	0.973158	0.99966	0.910089	0.9995	0.680116	0.865426	1	-0.226245	-0.855543	-0.0749342	-0.246066	-0.297412	-0.0505826	-0.0192225	0.00483974	-0.57467	-0.106917	-0.0080206	0.0496238	0.159242	-0.00679712	0.0139368
GeneID:100001980	bag4	0.806328	0.104824	0.599845	0.666969	0.226025	0.998012	0.943601	0.931621	0.537727	0.24081	0.569351	0.978996	0.908919	0.907988	0.753437	0.988009	0.678757	0.957639	0.946429	0.995383	0.999797	0.999937	0.931337	0.749131	0.880169	0.999671	0.886376	0.99966	0.955068	0.9995	0.955701	0.994608	0.781003	-0.0657064	0.300701	0.110036	-0.175884	-0.254357	0.00128638	-0.0220179	-0.0220892	0.136072	-0.274346	-0.146973	0.0236018	0.041075	-0.0410718	0.0695128
GeneID:100001989	fam149a	0.706155	0.80707	0.863136	1	0.925252	1	0.651283	0.794879	0.982094	1	1	1	1	1	0.415745	0.508477	0.732749	1	1	0.995383	0.999797	0.999937	0.834566	0.977465	0.745107	0.999671	1	0.428452	1	0.9995	0.467698	1	1	-0.44986	0.249532	-0.181619	-0.481766	0.115322	-0.0475856	-0.554183	0.26794	-0.0261129	-0.236862	-1.19571	0.146335	0.172867	-0.794522	-0.664415
GeneID:100001991	GeneID:100001991	0.589029	0.99093	0.580475	0.371448	0.921752	0.93553	0.077228	0.76035	0.273313	0.99994	1	0.948811	0.964986	1	0.77007	0.403406	0.812353	0.791264	0.913368	0.995383	0.999797	0.999937	0.797099	0.803932	0.924829	0.999671	0.979004	0.99966	1	0.9995	0.985938	1	1	-0.357208	0.00903988	-0.312153	-0.848011	0.0727144	-0.104308	-1.06167	0.18699	-0.621824	0.000440396	0.178692	0.239675	0.0655453	-0.100511	-0.268802
GeneID:100002007	oaz2a	0.719705	0.0116698	0.0316493	0.622719	0.563034	0.296375	0.859569	0.0315577	0.0895084	0.422123	0.522626	0.569016	0.963397	0.337247	0.136282	0.979235	0.795169	0.429778	0.528768	0.995383	0.999797	0.999937	0.735839	0.741095	0.625668	0.999671	0.76489	0.99966	0.342023	0.9995	0.472051	0.865426	0.128902	0.130492	0.633033	0.538464	0.263008	0.185868	0.428388	0.0671821	0.562349	0.458775	0.272261	-0.248918	0.313831	-0.0265808	0.314109	0.362799
GeneID:100002010	abcc1	0.249195	0.205928	5.22e-06	0.845813	0.00106333	0.670672	0.93806	0.0256047	0.929932	0.302125	0.116912	0.721781	0.636913	0.520655	0.00320109	0.0128189	0.758812	0.617863	0.981548	0.995383	0.999797	0.999937	0.914123	0.945328	0.933912	0.999671	0.964894	0.99966	0.80237	0.9995	0.945928	0.831993	0.790204	0.164312	0.16064	0.493952	0.0620703	0.38506	0.105169	0.0153872	0.269534	0.0149178	0.15613	-0.229736	-0.131383	-0.0996738	-0.126455	0.363067
GeneID:100002012	zgc:172128	0.266469	0.840754	0.155401	0.729189	0.0545785	0.233735	0.276862	0.0320698	0.269989	0.488655	0.23345	0.878657	0.760077	0.666644	0.89104	0.748997	0.761829	0.864668	0.941364	0.995383	0.999797	0.999937	0.977653	0.777593	0.841793	0.999671	0.769064	0.99966	0.526425	0.985031	0.237335	0.726147	1	-0.432092	-0.0843563	-0.473956	-0.257807	-0.669756	-0.606309	0.40264	-0.717398	-0.399798	-0.303826	0.501399	0.202538	-0.176866	-0.233954	-0.0586848
GeneID:100002014	si:ch211-102c2.8	0.314893	0.00874533	2.45e-05	0.0140618	0.030085	0.0609725	0.966464	0.00153473	0.0044323	0.128448	0.506535	0.972476	0.884224	0.893238	0.495865	0.499988	0.968788	0.896545	0.999069	0.995383	0.999797	0.999937	0.970395	0.994725	0.953275	0.999671	0.93771	0.979993	0.280706	0.9995	0.825796	0.868878	1	0.361338	0.741554	1.11218	0.919667	0.657373	0.732501	-0.0220128	0.8933	0.814956	0.530695	0.266131	0.0591588	-0.0857244	0.0778807	0.231087
GeneID:100002015	cds1	0.000598795	1.99e-07	0.000666747	0.756932	0.00395414	0.844721	0.188931	9.25e-05	1.7e-05	0.969127	0.367691	0.735375	0.0568479	0.926545	0.00145563	0.478996	0.294651	0.983311	0.975384	0.995383	0.999797	0.999937	0.95912	0.91517	0.668092	0.999671	0.365719	0.965948	0.259107	0.9995	0.300851	0.830585	0.123379	0.802138	1.08496	0.724246	0.166055	0.658311	-0.107387	0.33913	0.858381	0.923189	-0.0173914	-0.286594	0.236042	0.481886	-0.0493223	0.712695
GeneID:100002020	b3gnt3.2	0.636315	0.827786	0.839361	0.34205	0.359622	0.457226	0.332085	0.909411	0.306261	0.211134	1	1	0.813099	1	0.688015	0.493028	0.578667	0.826014	0.938708	0.995383	0.999797	0.999937	0.884631	0.668308	0.803704	0.999671	0.767313	0.99966	1	0.9995	0.984102	1	1	-0.485097	-0.210137	-0.188192	-1.46535	-0.835563	-1.07725	0.821512	0.114083	-0.911403	-1.26893	-0.110509	0.331059	0.340674	0.606896	0.379953
GeneID:100002026	si:ch211-199f5.1	0.204062	6.17e-06	4.49e-18	0.850993	0.000930754	0.309612	1.57e-09	0.00238535	2.16e-05	0.966631	0.877158	0.0213183	0.0506793	8.44e-05	5.22e-15	0.922558	0.074467	0.0154989	0.548127	0.975255	0.999797	0.999937	0.494348	0.758273	0.823534	0.999671	0.992134	0.596307	0.32876	0.9995	0.508299	0.977524	0.930085	-0.266892	-0.776391	-1.51973	-0.0904948	-0.597862	-0.2966	-1.12547	-0.540342	-0.746962	-0.0142395	0.0476324	-0.49395	-0.358314	-0.636519	-1.1874
GeneID:100002034	hectd1	0.0804491	0.357968	0.239701	0.967869	0.0166904	0.988905	0.297896	0.336797	0.71806	0.977647	0.657291	0.916232	0.958038	0.814547	0.825574	0.860614	0.249398	0.708434	0.710046	0.995383	0.999797	0.999937	0.986787	0.417901	0.859971	0.999671	0.756459	0.99966	0.154094	0.9995	0.791081	0.813307	0.999881	-0.215502	0.111556	0.134953	-0.0147979	-0.270806	-0.00407609	-0.134199	-0.119233	-0.0514955	0.00614447	-0.0791362	0.0532954	0.0122879	0.044146	0.0282079
GeneID:100002035	acsm3	0.000265534	0.000598688	0.000222783	0.729986	0.00372531	0.745824	0.00531178	0.00116956	0.000305918	0.417104	0.360281	0.938769	0.98856	0.877946	0.551536	0.936169	0.57215	0.876705	0.920179	0.995383	0.999797	0.999937	0.940613	0.972661	0.940549	0.999671	0.877842	0.99966	0.824821	0.9995	0.732981	0.919922	0.585445	-0.55159	-0.479579	-0.507643	-0.115045	-0.426852	0.100939	-0.42716	-0.464068	-0.515056	-0.155197	0.181887	0.0763453	0.00555234	0.0555346	-0.137454
GeneID:100002040	myhb	0.0131887	8.31e-17	3.23e-11	0.098903	2.68e-08	0.0243099	1.03e-09	1.66e-09	1.85e-05	0.0118564	0.878211	0.928301	0.000508679	0.909638	0.164615	0.10645	0.822005	4.44e-08	0.0158727	0.995383	0.999797	0.999937	0.0014736	0.84057	0.00232725	0.999671	0.793256	0.99966	0.847869	0.9995	0.759559	0.633335	0.924303	-0.603445	-1.7357	-1.37171	-0.556088	-1.2124	-0.648809	-1.33562	-1.3205	-0.927966	-0.62752	0.0672743	-0.101373	-0.678523	0.0499705	0.29114
GeneID:100002043	GeneID:100002043	0.00378936	0.470923	5.59e-05	0.939929	0.302882	0.914413	5.23e-06	0.237083	0.00573126	0.918257	0.23054	0.123068	7.28e-06	0.818532	3.24e-05	0.0599188	0.0705415	0.858924	0.462158	0.995383	0.999797	0.999937	0.999036	0.764919	0.96149	0.999671	0.951652	0.99966	0.694593	0.9995	0.971074	0.969526	0.583616	0.839085	0.228895	1.02368	0.0651357	0.329152	0.0768445	1.19294	0.360365	0.756134	-0.050278	0.451759	0.580006	1.01158	0.116998	0.977745
GeneID:100002045	tmem132a	0.444863	4.17e-06	0.000444394	0.98647	0.148193	0.286315	8.47e-06	0.29284	2.76e-05	0.209697	1	0.0977067	0.810675	0.709265	0.00682706	0.154178	0.797945	0.00172279	0.00579154	0.995383	0.999797	0.999937	0.0877141	0.89966	0.723152	0.999671	0.517703	0.99966	1	0.9995	0.767751	0.758872	1	-0.390234	-2.11142	-1.48935	0.0212386	-0.652283	-0.706942	-2.48528	-0.470819	-1.93067	-0.636155	0.312509	-1.06274	0.180283	-0.266372	-1.3188
GeneID:100002059	GeneID:100002059	0.953906	0.0380338	0.018687	0.893167	0.0666015	0.282234	0.0664239	0.923524	0.121545	0.655323	0.111743	0.811481	0.143628	0.91844	0.898367	0.828889	0.200806	0.261562	0.488763	0.440434	0.999797	0.999937	0.490503	0.88438	0.000103806	0.999671	0.198025	0.99966	0.441368	0.946265	0.0795989	0.814757	1	-0.0249185	-0.54379	-0.602103	-0.097865	0.487342	0.427978	-0.534711	0.0341552	-0.432452	0.16456	-0.481245	-0.303789	-0.648392	-0.0768892	-0.0646908
GeneID:100002060	masp1	0.972064	0.0477741	1.4e-08	0.807002	0.178102	0.0320708	0.87131	0.000121164	0.122833	0.228451	0.981188	9.78e-07	0.66057	0.0254809	1.41e-15	0.0032325	0.857367	0.110356	0.437076	0.995383	0.999797	0.999937	0.902566	0.962748	0.995883	0.999671	0.904294	0.99966	0.644991	0.9995	0.573669	0.937253	0.947335	-0.00914632	0.303517	-0.799259	0.0931895	0.228466	0.420563	-0.0375079	0.56381	0.251636	0.227623	-0.00697838	0.729918	0.114958	0.363946	-1.16489
GeneID:100002070	irf4a	0.696873	0.592855	0.959781	0.773838	0.196784	0.554727	0.566385	0.48581	0.954963	0.918539	1	1	0.757096	1	0.389382	0.0626741	0.062507	0.725646	0.920272	0.999354	0.999797	0.999937	0.999892	0.950773	0.67468	0.999671	0.833043	0.99966	1	0.759414	0.640141	1	1	0.375675	-0.463484	-0.0469972	-0.524114	-1.13368	-0.868215	-0.578761	-0.602735	-0.0579875	0.125319	-0.85152	0.215554	-0.401876	0.116575	-0.590574
GeneID:100002071	GeneID:100002071	0.541079	0.430307	0.733726	0.76312	0.994922	0.621252	0.535434	0.48073	0.703992	0.475443	1	0.8151	0.510203	0.552396	0.336783	0.66594	0.638807	0.998039	0.851655	0.995383	0.999797	0.999937	0.661572	0.967034	0.778735	0.999671	0.975699	0.99966	1	0.9995	0.931061	0.863522	1	-0.400122	0.410419	0.192295	-0.367878	-0.00538448	-0.503185	-0.418989	-0.408426	0.231385	-0.490303	-0.0347351	-0.318424	-0.378838	-0.357235	-0.403754
GeneID:100002072	2021-03-06	0.014881	0.000143644	2.24e-05	0.306399	0.144292	0.786466	0.142884	0.571593	0.000200354	0.187053	0.0333436	0.951749	0.950256	0.714155	0.682431	0.538939	0.941099	0.787881	0.685081	0.995383	0.999797	0.999937	0.890671	0.971834	0.784626	0.999671	0.892095	0.99966	0.839431	0.9995	0.954846	0.856894	0.613447	-0.243492	-0.33327	-0.36271	-0.163582	-0.148867	-0.0571603	-0.151627	-0.0634294	-0.332189	-0.149153	-0.235686	0.035819	-0.0141304	-0.0617531	0.0484984
GeneID:100002086	tmem175	0.37495	0.365348	0.963793	1	0.539105	1	0.859569	0.884619	0.237227	1	1	1	1	1	0.257044	0.360176	0.658001	1	1	0.995383	0.999797	0.999937	0.444842	0.872331	0.558782	0.999671	1	0.91923	1	0.920145	0.439415	1	1	0.791154	0.721891	-0.0460425	0.741795	0.555942	-0.273189	0.204251	0.148599	0.935253	-0.273965	-0.256665	-0.226108	-0.0108276	0.314159	-1.17034
GeneID:100002095	zgc:162707	0.932524	0.682438	0.00154686	0.164213	0.180545	0.513964	0.6121	0.774724	0.681747	0.460146	0.864458	0.897182	0.878074	0.912406	9.89e-06	0.807297	0.334147	0.749812	0.992087	0.995383	0.999797	0.999937	0.819865	0.549598	0.823534	0.999671	0.675611	0.999802	0.557626	0.9995	0.740865	0.988989	0.472945	-0.0329912	-0.117483	-0.719818	-0.526607	-0.352816	-0.287015	-0.160873	0.0863042	-0.123431	-0.234345	-0.0751983	-0.146481	0.0751597	0.0557605	-1.04276
GeneID:100002104	cbln18	0.874675	0.488922	0.204804	1	0.621967	1	0.0154669	0.100399	0.934399	1	1	1	1	1	0.741658	0.564555	0.870508	1	0.994734	0.995383	0.999797	0.999937	0.885399	0.690994	0.441289	0.999671	0.576454	0.824697	1	0.655259	0.381975	1	1	-0.1457	-0.491138	-0.847912	-0.521712	-0.38643	0.134761	-2.10807	-1.13403	-0.0698695	-0.350277	0.518267	-0.343755	0.0842974	0.3988	0.296499
GeneID:100002108	npvf	0.990205	7.96e-07	0.805495	0.592162	0.923534	0.84221	0.000365413	0.773188	1.34e-05	0.739418	0.187854	0.513378	0.997741	0.7162	0.858979	0.235817	0.811454	0.13957	0.672076	0.995383	0.999797	0.999937	0.966786	0.925673	0.699093	0.999671	0.595781	0.99966	0.367007	0.9995	0.750395	0.635855	1	0.0075329	-2.14899	-0.108791	0.380949	0.0520959	0.168914	-1.63656	-0.132769	-1.86094	0.178932	0.665742	0.518855	-0.00249436	-0.260822	0.0944807
GeneID:100002110	stxbp6l	0.620642	0.783173	0.303369	0.741886	0.657004	0.813913	0.318263	0.37974	0.838547	0.977211	1	0.881795	0.685502	0.788258	0.989663	0.787522	0.956243	0.512969	0.932838	0.999354	0.999797	0.999937	0.960617	0.984599	0.826669	0.999671	0.956155	0.979993	1	0.9995	0.938082	0.988074	1	0.288016	0.150884	-0.488163	-0.341045	0.247983	-0.243131	0.512071	0.428088	-0.12192	-0.0252302	0.0871823	-0.433613	0.411695	-0.32727	0.01109
GeneID:100002129	slc1a5	0.642098	1.64e-17	1.88e-05	0.423404	0.571642	0.910305	0.000140029	0.693456	8.86e-10	0.180931	0.405359	0.418967	0.845753	0.421099	0.0117583	0.0178758	0.484771	0.940941	0.876048	0.999354	0.999797	0.999937	0.920587	0.947198	0.839456	0.999671	0.897903	0.99966	0.883037	0.9995	0.842458	0.968262	0.832013	-0.10457	1.20309	0.634581	0.24144	0.116611	-0.0477725	0.604412	-0.0821124	0.899351	0.265261	0.185052	0.23376	-0.0593359	0.173476	0.365093
GeneID:100002134	GeneID:100002134	0.9058	0.447894	0.714396	0.878778	0.400674	0.728617	0.904175	0.784693	0.523827	0.56356	0.880387	0.921633	0.775316	0.931026	0.0954141	0.60253	0.76706	0.822764	0.95867	0.995383	0.999797	0.999937	0.547751	0.793262	0.894513	0.999671	0.784337	0.99966	0.642317	0.9995	0.813358	0.969526	1	-0.0467427	-0.214302	0.106812	0.103888	0.241309	0.182137	0.0474687	-0.0873014	-0.192016	0.197558	0.0641622	-0.166839	0.163057	-0.0612356	-0.526053
GeneID:100002136	ece2a	0.770147	0.00177148	0.476287	0.437749	0.912984	0.628704	0.674772	0.899149	0.313378	0.84488	0.0499957	0.61974	0.954866	0.961986	0.557563	0.54016	0.88188	0.773074	0.943503	0.995383	0.999797	0.999937	0.995062	0.618093	0.837064	0.999671	0.727724	0.99966	0.954084	0.706148	0.448021	0.953676	1	0.097082	-0.733106	0.181411	-0.349597	-0.038607	-0.228632	0.135519	-0.0406457	-0.269973	-0.0754389	-0.523806	-0.326412	-0.0351279	-0.029328	-0.188345
GeneID:100002145	si:ch73-337l15.2	0.602208	0.141125	0.073945	0.991652	0.623007	0.826957	0.907499	0.0369746	0.956386	0.802535	0.984532	0.965537	0.127575	0.52426	0.548137	0.789667	0.751748	0.657076	0.639473	0.999354	0.999797	0.999937	0.988173	0.956833	0.871712	0.999671	0.893076	0.99966	0.897128	0.9995	0.950913	0.728648	1	0.215506	0.465145	0.539574	-0.0103941	0.194069	-0.165476	0.058519	0.639046	0.0246934	0.124157	-0.0107441	-0.172209	0.894922	-0.621515	-0.370076
GeneID:100002155	rasa1a	1.65e-05	2.88e-07	0.0042668	0.597308	3.21e-07	0.623515	0.942858	8.14e-06	4.31e-05	0.0609115	0.137149	0.955673	0.890196	0.564862	0.689437	0.384307	0.998557	0.130107	0.276421	0.995383	0.999797	0.999937	0.846429	0.503793	0.77603	0.999671	0.579366	0.999802	0.54036	0.9995	0.308773	0.907318	0.452531	-0.366859	-0.39794	-0.228561	-0.0908472	-0.409914	-0.0818912	-0.00991255	-0.360204	-0.327845	-0.180972	0.158233	0.0290435	-0.0238495	-0.0744782	-0.0411977
GeneID:100002173	cbln20	0.871197	0.0277527	0.0107448	0.587835	0.362796	0.904768	0.626789	0.0811319	0.00255441	0.370655	1	0.973019	0.773718	1	0.340741	0.655319	0.845436	0.984262	0.8478	0.998504	0.999797	0.999937	0.999892	0.905034	0.854214	0.999671	0.576258	0.99966	1	0.9995	0.759234	1	1	-0.129546	-1.21864	-1.39651	-0.600658	-0.567687	-0.161048	-0.350724	-0.992711	-1.75362	-0.623731	0.091407	-0.142421	0.340353	-0.753543	0.689893
GeneID:100002175	nkiras1	0.269595	0.00111841	0.321317	0.221644	0.621174	0.732083	0.168618	0.873114	0.00472017	0.21254	0.000227966	0.962555	0.908177	0.73848	0.962389	0.792237	0.849387	0.459022	0.968118	0.999354	0.999797	0.999937	0.87257	0.864627	0.953922	0.999671	0.941324	0.99966	0.845923	0.9995	0.945529	0.984089	0.690904	-0.278624	-0.657906	-0.222103	-0.419875	0.132238	-0.154953	-0.326943	-0.045752	-0.590502	-0.322306	-0.813886	-0.0679983	-0.0549824	-0.132585	0.0154584
GeneID:100002182	si:ch73-281k2.5	0.0104818	0.792597	0.794158	0.787328	0.0743683	0.650528	0.0280451	0.947819	0.192274	0.868725	0.0744805	0.977803	0.32558	0.00134996	0.130197	0.594313	0.444797	0.00217809	0.468527	0.995383	0.999797	0.999937	0.00760008	0.442837	0.964511	0.999671	0.734652	0.99966	0.891128	0.9995	0.99336	0.962376	0.912121	0.609977	0.0763044	-0.0728255	-0.152025	0.427882	0.208641	-0.550411	-0.021404	-0.329483	0.0634345	-0.473814	-0.0402387	0.336153	-0.912999	0.477417
GeneID:100002184	hpf1	0.88089	0.247134	0.175211	0.902134	0.347807	0.845349	0.547019	0.331504	0.581853	0.94217	0.839405	0.898598	0.376484	0.577201	0.0491306	0.157057	0.473224	0.301174	0.713074	0.995383	0.999797	0.999937	0.377195	0.89966	0.898742	0.999671	0.916572	0.99966	0.886991	0.9995	0.935947	0.929914	0.455043	-0.0405356	-0.219145	0.24064	-0.0623821	0.188826	-0.0823743	0.137493	-0.191762	-0.119311	0.0227234	-0.0627683	-0.11247	-0.229336	0.160631	0.357631
GeneID:100002190	cyth3a	0.0165312	1.77e-08	0.00754462	0.475956	0.0356072	0.414517	0.0544999	0.00279673	0.000442306	0.289404	0.723783	0.551556	0.954728	0.766119	0.709778	0.559886	0.297436	0.201089	0.717067	0.999354	0.999797	0.999937	0.425171	0.852801	0.889457	0.999671	0.941282	0.99966	0.796469	0.9995	0.806971	0.94827	0.600816	-0.520453	-1.08757	-0.516593	-0.272523	-0.439994	-0.283314	-0.426402	-0.592214	-0.696284	-0.265062	0.111948	-0.240317	0.0239743	-0.0973946	-0.0888528
GeneID:100002194	kif1bp	0.457927	0.0136746	0.143074	0.975659	0.0540182	0.942761	0.811438	0.0434398	0.448984	0.0471814	0.787648	0.940472	0.917391	0.817909	0.13204	0.93819	0.0497479	0.975267	0.999127	0.995383	0.999797	0.999937	0.955622	0.98687	0.99467	0.999671	0.836803	0.99966	0.924284	0.9995	0.953213	0.945899	0.569417	-0.158444	-0.407523	-0.25057	-0.0169778	-0.34279	0.0313132	0.0573616	-0.347558	-0.148585	-0.381299	0.0798273	0.084446	0.0450056	0.0892494	-0.304979
GeneID:100002196	si:ch211-235e9.8	0.00334717	0.0796834	2.3e-08	0.517838	3.01e-05	0.999849	0.909621	0.0430631	0.952069	0.934698	0.237885	2.39e-06	5.95e-08	0.759289	2.98e-16	0.668891	0.572334	0.74405	0.964174	0.995383	0.999797	0.999937	0.905867	0.810739	0.978539	0.999671	0.880936	0.99966	0.404689	0.9995	0.345284	0.872083	0.419141	0.362684	0.211077	0.592671	0.148664	0.475001	0.000145572	0.0209475	0.24517	-0.0102931	-0.0173983	-0.184419	-0.504972	-0.486667	-0.0590993	0.741932
GeneID:100002197	si:dkey-31c13.1	0.139508	0.111619	0.00899021	0.88115	0.765772	0.277442	0.45394	0.280759	0.996035	0.297157	0.938048	0.307731	0.0202117	0.856418	0.778814	0.897111	0.903914	0.867748	0.891554	0.995383	0.999797	0.999937	0.846429	0.856958	0.965529	0.999671	0.941282	0.99966	0.950798	0.9995	0.833033	0.703259	0.454864	-0.247364	-0.238791	-0.368267	-0.0597428	-0.0584997	-0.251468	0.136198	-0.173127	-0.000964773	-0.191632	0.022876	0.29182	0.391385	0.061934	-0.0629998
GeneID:100002200	barx2	0.7749	0.746495	0.0650972	0.855699	0.912267	0.674603	0.714	0.409347	0.278369	0.89864	0.836367	0.984816	0.979709	0.989098	6.72e-11	0.028054	0.121512	0.509605	0.99831	0.995383	0.999797	0.999937	0.56342	0.908658	0.767751	0.999671	0.781075	0.99966	0.810996	0.950762	0.622751	0.845765	0.579007	-0.119185	-0.116674	0.521293	0.141235	0.0480582	-0.251428	0.147129	0.270564	-0.353015	0.0636789	0.108167	0.0261767	-0.0181806	0.0086647	1.56851
GeneID:100002203	si:dkeyp-13a3.10	0.917821	0.306689	0.696432	0.139589	0.337762	0.678785	0.458323	0.0826827	0.858852	0.506622	0.0848623	0.257804	0.38147	0.747456	0.393545	0.907362	0.0542649	0.529338	0.999127	0.999354	0.999797	0.999937	0.999892	0.858075	0.670152	0.999671	0.716136	0.869867	0.150752	0.000711273	0.0115289	0.562664	0.43165	0.0280399	0.186287	0.077713	-0.391826	-0.189165	-0.145122	-0.159374	0.302055	-0.0412081	-0.154314	-0.35059	0.38711	0.256392	-0.128589	0.213574
GeneID:100002220	enox1	0.0399984	0.116377	0.00107655	0.900589	0.0158044	0.662966	0.000488834	0.162668	0.00456671	0.0764755	0.88104	0.933762	0.496546	0.00880982	3.6e-08	0.867372	0.724177	0.79996	0.740241	0.995383	0.999797	0.999937	0.879816	0.917231	0.899307	0.999671	0.951406	0.99966	0.972553	0.9995	0.893452	0.894068	0.597731	0.443023	0.31942	-0.614657	0.0704432	0.486377	0.176094	0.671466	0.294994	0.549389	0.403616	-0.0556577	0.077992	0.167612	-0.446504	-0.827689
GeneID:100002223	olfml2a	0.00460417	0.000696819	5.69e-09	0.702347	1.3e-05	0.769945	2.28e-10	0.00414321	3.65e-06	0.278913	0.286303	0.984565	0.154878	0.60259	0.552095	0.670863	0.967887	0.51771	0.944283	0.995383	0.999797	0.999937	0.67877	0.978303	0.961592	0.999671	0.935535	0.99966	0.687186	0.9995	0.76672	0.943911	0.630094	-0.455184	-0.492879	-0.813801	-0.128982	-0.646381	-0.0991492	-0.945797	-0.430808	-0.672	-0.206157	0.209831	-0.0153337	-0.256869	0.12557	-0.107909
GeneID:100002225	map2k2b	0.00252405	1.04e-05	5.86e-07	0.326997	0.000834668	0.186781	0.447109	1.41e-05	0.00259454	0.0241033	0.806856	0.907518	0.953506	0.745642	0.736105	0.899191	0.924684	0.929953	0.997706	0.995383	0.999797	0.999937	0.966786	0.93603	0.787678	0.999671	0.932147	0.99966	0.592856	0.9995	0.848682	0.801657	0.207706	0.714442	0.927474	1.02354	0.386778	0.746608	0.448327	0.215361	0.943136	0.669678	0.571246	0.100448	-0.122054	-0.0290068	0.122608	0.0900766
GeneID:100002227	None	0.0130943	0.0930566	0.0256171	0.0800982	0.00945009	0.0911257	0.184893	0.0056918	0.100843	0.000342044	0.63929	0.909878	0.232264	0.927527	0.059399	0.859197	0.981975	0.8981	0.937382	0.995383	0.999797	0.999937	0.830288	0.81814	0.74847	0.999671	0.758507	0.99966	0.896947	0.9995	0.698159	0.994734	0.851203	0.456437	0.296764	0.374252	0.435604	0.452511	0.403208	0.262862	0.469379	0.300192	0.630943	0.122462	-0.0932912	0.241513	0.0327679	-0.311637
GeneID:100002232	si:ch211-132b12.3	1	0.709489	0.0674275	1	0.755164	1	0.90882	0.827316	0.836668	1	1	1	1	1	0.412754	1	1	1	1	0.995383	0.999797	0.999937	1	1	0.770449	0.999671	1	0.99966	1	0.9995	1	1	1	-0.909236	-0.450433	-2.23712	0.39384	-0.413987	-0.970232	-0.178478	-0.280036	-0.273885	0.428097	0.0556929	-1.18694	-0.648151	-0.916949	1.12766
GeneID:100002234	None	0.310984	0.51874	0.173492	0.795422	0.813586	0.855294	0.503297	0.667031	0.856267	0.384725	1	0.929647	0.0937197	0.656366	0.0321063	0.160653	0.664212	0.709592	0.862872	0.48393	0.999797	0.999937	0.882064	0.0494132	0.0689549	0.516791	0.24815	0.995501	1	0.9995	0.027609	0.929473	1	0.422688	0.258351	0.479077	0.225359	-0.118218	-0.159784	0.303229	0.186313	0.0880655	0.391171	0.233851	0.371275	1.29645	0.571003	1.43131
GeneID:100002236	bri3	0.887993	0.00046022	0.0826512	0.438815	0.649729	0.949046	0.00303211	0.603462	7.31e-08	0.309332	0.32315	0.00554737	0.0235921	0.38404	0.0327626	0.738606	0.385175	0.281713	0.38672	0.976219	0.999797	0.999937	0.185072	0.602562	0.637866	0.999671	0.714668	0.999802	0.977738	0.9995	0.78054	0.997867	0.994806	-0.0260376	0.388815	0.203941	-0.171138	-0.0692483	0.0203551	0.350066	0.0747709	0.580956	-0.152561	-0.158475	0.389649	0.284437	0.150614	0.245881
GeneID:100002243	si:ch211-229n2.7	0.0497899	0.0124867	0.959395	0.129999	0.0626778	0.408097	0.604758	0.668699	0.0168062	0.00566901	0.858942	0.139596	7.87e-05	0.205233	0.0698183	0.0269765	0.241212	0.593985	0.828633	0.995383	0.999797	0.999937	0.909686	0.963656	0.839883	0.999671	0.992695	0.99966	0.815692	0.956864	0.55868	0.76119	0.86259	-0.477637	-0.54109	-0.0146209	-0.512861	-0.435982	-0.315283	0.149386	-0.117015	-0.533482	-0.663601	0.0747826	0.694431	1.11201	0.522835	0.562475
GeneID:100002256	pik3ap1	0.567428	0.543302	0.674699	0.632265	0.203272	0.138454	0.381464	0.657769	0.428373	0.127721	1	0.993682	0.880131	0.5177	0.286071	0.939194	0.997261	0.861324	0.880984	0.995383	0.999797	0.999937	0.990485	0.943245	0.512276	0.999671	0.449805	0.50542	1	0.910733	0.49137	0.725608	1	-0.355477	-0.332355	0.227218	-0.48189	-0.678728	-1.04829	-0.513684	-0.257064	-0.436447	-0.8767	-0.00887474	-0.0214381	-0.191093	-0.63553	0.743803
GeneID:100002261	taf7	0.0583498	0.788764	0.973063	0.763056	0.00440199	0.211985	0.698058	0.402935	0.862266	0.255774	0.344287	0.993455	0.997137	0.595677	0.0737801	0.358059	0.667797	0.927477	0.886245	0.996569	0.999797	0.999937	0.950598	0.996099	0.966215	0.999671	0.984142	0.99966	0.762296	0.9995	0.800019	0.932941	0.535782	0.249804	0.0408495	0.0054393	0.0856165	0.340275	0.226124	0.0639873	0.114362	-0.0285248	0.169362	-0.154612	0.00495851	-0.000962638	-0.0979005	-0.208879
GeneID:100002263	pik3cb	0.0506472	0.00529145	1.31e-06	0.94239	0.00314897	0.860859	0.866952	0.235467	0.00406586	0.806736	0.300881	0.943963	0.982774	0.547436	0.000509358	0.856848	0.637452	0.698208	0.731652	0.998504	0.999797	0.999937	0.988173	0.937189	0.97424	0.999671	0.692949	0.99966	0.92926	0.9995	0.54185	0.891042	0.632972	0.250978	0.314061	0.509257	-0.0263835	0.343301	0.049932	0.0296008	0.151863	0.329704	0.0459019	-0.158838	-0.0491211	-0.00667194	0.112005	0.395609
GeneID:100002266	GeneID:100002266	0.0801688	0.000237945	0.00423731	0.391534	0.00509784	0.509641	0.192129	0.0278705	5.66e-05	0.0112432	0.958656	0.392329	0.425259	0.812111	0.109764	0.437104	0.399189	0.95779	0.986871	0.995383	0.999797	0.999937	0.895312	0.633179	0.699018	0.999671	0.646033	0.864043	0.963258	0.671949	0.667683	0.896126	1	0.555606	0.971118	0.766332	0.44217	0.793476	0.348824	0.428319	0.63016	1.071	0.782933	-0.0276424	0.455371	0.327114	-0.136441	0.528517
GeneID:100002268	None	0.690662	0.744171	0.0834815	0.957949	0.811101	0.787545	0.477903	0.890573	0.663085	0.590422	0.585519	0.957843	0.947621	0.650306	0.427827	0.981941	0.394632	0.851652	0.79352	0.995383	0.999797	0.999937	0.940762	0.994867	0.565218	0.999671	0.982803	0.99966	0.487526	0.9995	0.996227	0.812274	1	-0.190934	0.136789	-0.618795	-0.0582565	-0.1143	-0.212746	-0.322279	-0.0639353	0.185674	-0.265708	0.261454	-0.107227	0.0480601	-0.245204	-0.302456
GeneID:100002269	znf292a	0.0625874	0.00261716	0.242558	0.00927563	0.0234388	0.00214084	0.318621	0.000165286	0.106062	0.00475309	0.497142	0.978385	0.986577	0.396678	0.440135	0.675031	0.0657377	0.931939	0.997812	0.995383	0.999797	0.999937	0.96272	0.94429	0.983698	0.999671	0.99472	0.99966	0.382707	0.9995	0.874722	0.675868	0.46047	0.279221	0.390544	0.165104	0.448119	0.316513	0.48251	0.159598	0.491115	0.231709	0.408886	0.136481	-0.0181837	-0.00479078	0.147268	-0.111034
GeneID:100002270	si:ch73-62b13.1	0.923897	0.0664852	0.0424462	0.213197	0.335717	0.622064	0.674772	0.923264	0.0976669	0.837613	1	0.993682	0.298718	1	0.044487	0.98646	0.781806	0.846161	0.450315	0.995383	0.999797	0.999937	0.71054	0.71908	0.966752	0.999671	0.941282	0.99966	1	0.9995	0.842458	1	1	0.0954756	-1.22123	-1.32938	-1.38719	-0.710922	-0.622142	-0.365374	0.0824107	-1.15194	-0.207151	0.0931408	0.0277087	0.99836	0.331506	-1.74445
GeneID:100002272	dusp22b	0.973058	0.412732	4.7e-05	0.642349	0.57489	0.547918	0.0595307	0.233555	0.0851991	0.92866	0.951693	0.549789	0.721138	0.860271	0.530653	0.349262	0.656911	0.681344	0.921968	0.929416	0.999797	0.999937	0.931337	0.797442	0.57905	0.999671	0.864875	0.99966	0.149342	0.9995	0.810958	0.693956	1	0.0160502	0.251086	0.98153	0.272625	0.193777	0.313195	0.557576	0.352515	0.489066	0.0441565	0.0314252	0.361608	0.174732	0.0990242	0.201505
GeneID:100002283	GeneID:100002283	0.802508	6.16e-05	0.51745	0.588837	0.95522	0.999849	0.0980264	0.959271	0.622147	0.264107	0.957402	0.969041	0.51063	0.878504	0.368058	0.640233	0.904471	0.982625	0.94528	0.995383	0.999797	0.999937	0.913796	0.709434	0.784679	0.999671	0.967553	0.99966	0.977318	0.9995	0.939029	0.98746	1	-0.12686	-1.36325	-0.253295	-0.388487	-0.0309901	-0.000183089	-0.646797	0.0262467	0.21213	0.481217	-0.0408262	-0.0990729	-0.387395	0.118073	0.373053
GeneID:100002292	si:ch73-63e15.2	0.00516432	6.92e-07	1.13e-35	0.34194	0.384656	0.897931	1.83e-19	0.204733	1.55e-34	0.972755	0.589832	0.0490918	0.0165159	1.9e-11	2.95e-44	0.164812	0.904174	0.878704	0.552832	0.995383	0.999797	0.999937	0.143802	0.937972	0.854214	0.999671	0.896028	0.99966	0.968624	0.9995	0.772713	0.961947	0.336669	0.520474	0.804158	1.87616	0.294675	0.182136	-0.0588093	1.41915	0.244755	1.86175	-0.0120394	0.146162	0.421935	0.398713	0.917194	1.87259
GeneID:100002293	endog	0.982973	0.718081	0.0812663	0.927959	0.887018	0.869802	0.70911	0.319765	0.217796	0.52769	0.979066	0.52447	0.589826	0.526015	0.00125025	0.230391	0.696034	0.767041	0.900886	0.943962	0.999797	0.999937	0.676121	0.916384	0.999645	0.999671	0.941282	0.99966	0.989285	0.9995	0.9845	0.988074	1	0.0101286	-0.125112	0.47476	0.0772435	-0.0585624	0.111887	-0.149326	-0.314849	-0.387479	-0.247346	0.0139942	-0.378614	-0.229824	-0.262755	0.83261
GeneID:100002302	mri1	0.0853431	9.74e-06	0.022387	0.0175191	0.0236361	0.0629189	0.719509	0.00884133	0.0236205	5.56e-05	0.205637	0.872881	0.621632	0.54568	0.0386604	0.881116	0.989251	0.967744	0.922367	0.995383	0.999797	0.999937	0.831547	0.98211	0.987138	0.999671	0.951652	0.99966	0.749018	0.9995	0.853824	0.872083	0.594271	0.618001	1.30691	0.709198	0.990561	0.748148	0.798098	0.161054	0.833163	0.734557	1.29675	0.520588	-0.191037	-0.224481	0.262362	-0.57827
GeneID:100002307	oscp1a	0.636563	0.418043	0.679117	1	0.570238	1	0.720368	0.314144	0.753398	1	1	1	1	1	0.463365	0.785128	1	1	1	0.995383	0.999797	0.999937	0.427258	1	0.767751	0.999671	1	0.99966	1	0.921237	1	1	1	0.574187	0.800945	0.441987	-1.36242	0.635105	-0.52703	0.46419	0.978119	0.377819	-1.52673	-0.601186	-0.873165	-0.272933	-0.885051	-0.810725
GeneID:100002310	si:dkey-152b24.6	0.848315	0.270174	0.0197993	0.648475	0.228084	0.737386	0.204807	0.0168572	0.357067	0.159482	1	0.984565	0.980172	1	0.417711	0.852244	0.588524	0.987643	0.623503	0.995383	0.999797	0.999937	0.751133	0.767414	0.799795	0.999671	0.831928	0.928001	1	0.980083	0.828408	1	1	0.165573	0.665825	1.23548	0.549868	0.755729	0.412994	0.819748	1.3062	0.592601	0.939158	0.0128922	-0.0822576	-0.0524399	-1.21807	0.907704
GeneID:100002312	None	0.936298	0.854359	0.817812	1	0.661699	1	0.56654	0.702105	0.34499	1	1	1	1	1	0.820034	0.868172	0.487012	1	0.468686	0.995383	0.999797	0.999937	0.652131	0.652792	0.834389	0.999671	0.916572	0.99966	1	0.9995	0.97348	1	1	-0.110925	0.198679	0.23258	0.3516	0.455801	1.2015	0.607433	-0.409796	0.850092	0.242575	-0.233688	0.0303484	-0.20215	-0.249727	-0.205798
GeneID:100002318	mapk13	0.47203	0.00409988	0.450221	0.956724	0.0402255	0.970082	0.321572	0.0407758	0.925206	0.960441	0.760176	0.932794	0.979981	0.510472	0.120842	0.635125	0.1164	0.996744	0.936237	0.995383	0.999797	0.999937	0.941773	0.817084	0.569001	0.999671	0.603275	0.99966	0.302627	0.936635	0.276036	0.937253	0.258105	0.153687	0.458323	0.138512	0.0290523	0.356767	-0.0179733	-0.201464	0.346999	0.0221992	-0.0155373	-0.0887481	0.0805757	0.011261	0.171951	0.290341
GeneID:100002322	si:ch211-202h22.10	0.311314	0.906949	0.561809	0.833403	0.957297	0.91039	0.936657	0.78509	0.484741	0.175891	0.812627	0.798261	0.964486	0.785895	0.734736	0.693997	0.210332	0.561999	0.812958	0.999354	0.999797	0.999937	0.998264	0.941828	0.905434	0.999671	0.554854	0.99966	0.485401	0.9995	0.572964	0.793666	1	0.435457	0.0589961	-0.246627	0.198167	-0.0311148	0.105107	0.048775	-0.129586	0.296602	0.575957	0.123887	0.303931	-0.038759	-0.188214	0.163155
GeneID:100002333	si:dkeyp-2e4.6	0.595276	0.82064	0.780581	0.844716	0.7891	0.824101	0.989855	0.776054	0.465448	0.544121	1	0.876274	0.798779	0.906139	0.3957	0.470709	0.795401	0.630378	0.932838	0.995383	0.999797	0.999937	0.858908	0.970996	0.991178	0.999671	0.999364	0.99966	1	0.9995	0.895056	0.963764	1	0.275788	0.115558	-0.135527	0.20466	0.145394	0.206408	-0.00797888	0.143479	0.333686	-0.345977	-0.264137	-0.331198	0.221104	0.117751	0.488311
GeneID:100002334	sc:d189	0.567723	0.979842	0.0176232	0.904721	0.594583	0.941809	0.686563	0.214581	0.809239	0.939593	1	0.993682	0.534874	0.842194	0.886918	0.237897	0.390475	0.57621	0.877922	0.995383	0.999797	0.999937	0.936941	0.945305	0.67423	0.999671	0.946147	0.99966	1	0.9995	0.746403	0.939128	1	0.335746	0.0173062	0.995772	-0.160175	-0.31006	-0.0876801	-0.261122	-0.631934	-0.149075	0.0618726	-0.09658	0.0183155	-0.522347	0.198473	-0.0973962
GeneID:100002342	cpa6	0.79416	0.953491	0.995426	0.922215	0.258259	0.865198	0.000853929	0.0400312	0.307553	0.960441	0.133745	0.99977	0.685117	0.635602	0.948995	0.456077	0.669082	0.348824	0.606582	0.995383	0.999797	0.999937	0.708048	0.89966	0.567843	0.999671	0.815675	0.99966	0.256113	0.9995	0.155958	0.939128	0.230523	-0.0677069	0.0149234	-0.00134782	-0.0520907	0.228024	0.0739768	-0.604925	0.371727	-0.206171	0.0165914	-0.334869	0.000813064	-0.137612	0.152795	-0.020378
GeneID:100002345	stpg1	0.815418	0.823509	0.56268	1	0.370629	1	0.666348	0.618937	0.318642	1	1	1	1	1	0.483456	0.555916	0.523041	1	1	0.995383	0.999797	0.999937	0.965979	0.919935	0.693353	0.999671	1	0.99966	1	0.9995	0.564854	1	1	0.2586	0.220416	0.491436	0.198768	-0.885285	-2.01791	0.450755	-0.487853	0.826498	-0.199865	-1.19442	0.0347414	-0.519623	0.105103	-0.599399
GeneID:100002364	parp6b	0.914372	0.000864215	0.0250171	0.6393	0.0987858	0.0435339	0.0490691	0.147814	0.0026261	0.0254972	0.460556	0.0119787	0.745982	0.00290656	0.308123	0.0594348	0.340285	0.0251784	0.100502	0.995383	0.999797	0.999937	0.713757	0.835315	0.927647	0.999671	0.745411	0.99966	0.944371	0.9995	0.9845	0.954752	0.839512	-0.0232202	-0.434982	-0.297925	-0.135381	-0.242211	-0.364089	-0.293354	-0.208833	-0.406304	-0.342725	-0.136063	-0.408842	-0.0769413	-0.395968	-0.150503
GeneID:100002366	gaa	0.461459	0.508811	0.00158125	0.99231	0.704578	0.834602	0.96606	0.455512	0.504647	0.939689	0.94056	0.798568	0.850107	0.833913	0.00353168	0.661471	0.65131	0.940941	0.960499	0.995383	0.999797	0.999937	0.990485	0.994725	0.635407	0.999671	0.564307	0.99966	0.534126	0.889734	0.416723	0.304249	1	-0.24253	-0.195303	0.71973	0.00800765	-0.127	-0.128278	0.0187466	-0.221532	-0.205317	-0.0346488	-0.0355008	-0.329684	0.133715	0.143405	0.955893
GeneID:100002371	cyb561a3a	0.710522	0.396608	0.722488	0.531709	0.973462	0.690597	0.377845	0.569725	0.966538	0.910401	0.815233	0.451679	0.249679	0.993177	0.632164	0.973481	0.989413	0.467843	0.949953	0.995383	0.999797	0.999937	0.950199	0.609601	0.958723	0.999671	0.859719	0.99966	0.919811	0.9995	0.771336	0.949897	0.607543	-0.116533	-0.21164	0.0940353	-0.277146	-0.0120767	0.183771	0.237867	-0.152456	-0.0134981	-0.0439555	-0.0970678	0.411748	0.402987	-0.00563875	0.165143
GeneID:100002384	None	0.600076	0.640562	0.748259	0.616016	0.769684	0.423004	0.771608	0.0158352	0.983483	0.662045	0.965293	0.861957	0.621243	0.757779	0.754835	0.397472	0.914109	0.904272	0.890755	0.996835	0.999797	0.999937	0.744114	0.955676	0.980125	0.999671	0.92751	0.999802	0.860167	0.9995	0.767751	0.908781	1	0.261071	0.209431	-0.148754	0.387635	-0.15353	0.51431	0.159878	0.862862	-0.0114179	0.238491	-0.0307464	-0.241259	-0.277128	-0.193449	-0.135749
GeneID:100002387	None	0.506095	0.13211	0.55488	0.680507	0.820759	0.71438	0.157501	0.499382	0.00259638	0.328534	0.812436	9.17e-06	1.88e-08	0.666162	0.300151	0.152508	0.655977	0.936352	0.574738	0.995383	0.999797	0.999937	0.98464	0.746817	0.000349981	0.586202	0.325852	0.99966	0.550352	0.9995	0.445274	0.0978502	1	-0.280295	-0.514452	0.214395	-0.296014	-0.103053	-0.254398	0.507835	0.254524	-1.003	-0.409325	-0.128694	-1.6884	-1.77196	0.22474	0.394329
GeneID:100002391	nphp1	0.00150438	1.01e-05	0.0033084	0.0976121	8.5e-06	0.673371	0.00207685	0.000749363	2.87e-05	0.0335406	0.473933	0.883573	0.940938	0.868808	0.543965	0.965244	0.807107	0.871887	0.816305	0.995383	0.999797	0.999937	0.960504	0.88438	0.982471	0.999671	0.947669	0.99966	0.922248	0.9995	0.336312	0.883102	0.859395	-0.749949	-0.943159	-0.631718	-0.559053	-0.985314	-0.193841	-0.714259	-0.74549	-0.91307	-0.542368	0.240669	-0.209469	0.0533391	0.103876	0.221366
GeneID:100002392	GeneID:100002392	0.937113	0.215545	0.242597	1	0.847375	1	0.000831029	0.522494	0.0524001	1	1	1	1	1	0.529406	0.613102	0.795039	1	0.76121	0.995383	0.999797	0.999937	0.333028	0.827078	0.34332	0.999671	0.534937	0.953085	1	0.771084	0.451517	1	1	-0.0998067	0.953214	0.886083	-1.28254	0.205112	-1.22532	2.3269	0.556695	1.43706	-0.84043	1.11722	-0.166855	0.537003	0.0569848	0.628679
GeneID:100002393	zgc:175066	0.353641	1.15e-06	2.08e-13	0.499049	0.966074	0.377214	0.00136034	0.779681	0.00036675	0.14579	0.0498256	0.169249	0.999139	0.00268732	2.64e-08	0.45278	0.245709	0.656323	0.948684	0.995383	0.999797	0.999937	0.932833	0.671493	0.859971	0.999671	0.984652	0.99966	0.704156	0.9995	0.935994	0.99201	0.382808	-0.138837	-0.548464	-0.798289	-0.158153	0.0083233	-0.182207	-0.389518	-0.0440024	-0.418666	-0.211674	-0.287253	-0.259154	0.000318309	-0.369198	-0.639162
GeneID:100002400	si:ch211-223l2.4	0.0382696	0.0292602	1.96e-07	0.689768	0.000177648	0.345436	3.15e-05	0.027737	1.67e-05	0.957356	0.292679	0.0610516	0.806598	0.0625057	1.22e-06	0.620643	0.925119	0.218781	0.79352	0.995383	0.683806	0.999937	0.711488	0.94532	0.929729	0.999671	0.768378	0.999802	0.953325	0.824257	0.741409	0.83216	0.692087	0.269749	0.256966	0.554729	0.104806	0.432007	0.186593	0.475608	0.264721	0.480549	0.0120115	-0.171428	0.301166	0.0571183	0.25224	0.5258
GeneID:100002406	GeneID:100002406	0.854254	0.484475	0.0407899	0.996838	0.93515	0.721982	0.0815624	0.206527	0.0512936	0.918539	1	0.981671	0.229737	1	0.0126868	0.789667	0.619466	0.798946	0.690221	0.995383	0.999797	0.999937	0.991401	0.885167	0.894607	0.999671	0.979926	0.99966	1	0.9995	0.885536	1	1	0.150988	-0.457463	1.04739	0.00732294	0.0686195	-0.436421	1.00139	-0.803642	1.0522	-0.099366	0.472924	-0.0911418	0.990355	-1.05212	1.6991
GeneID:100002407	nlgn2b	0.500835	0.624281	0.112965	0.956021	0.684055	0.917431	0.234596	0.700331	0.48172	0.999458	0.848217	0.971889	0.130914	0.744546	0.692244	0.986025	0.827723	0.440846	0.322244	0.995383	0.999797	0.999937	0.967582	0.824914	0.887744	0.999671	0.906387	0.999802	0.91683	0.9995	0.950998	0.946958	1	0.420361	-0.296139	-0.85071	-0.0887455	0.259765	0.132585	0.668114	0.236803	-0.427099	-0.000835312	-0.167602	0.0891564	0.69679	-0.24412	-0.210439
GeneID:100002427	si:dkey-1c11.1	0.439346	0.273384	0.81137	1	0.904476	1	0.216469	0.961439	0.110307	1	1	1	1	1	0.8301	0.706172	1	1	1	0.995383	0.999797	0.999937	0.649392	1	0.978634	0.999671	1	0.99966	1	0.9995	1	1	1	-0.941637	-1.15907	-0.268577	-1.29667	0.159869	-0.547966	-1.54297	-0.0632249	-1.81549	-0.372105	0.296292	0.551383	0.76663	0.462986	0.282454
GeneID:100002437	si:ch73-269m23.5	0.933022	6.23e-14	0.00787378	0.612842	0.0984587	0.726283	0.0011223	0.0383719	6.68e-07	0.777793	0.247255	0.547169	0.904799	0.999714	0.418635	0.820078	0.916583	0.132827	0.965782	0.995383	0.999797	0.999937	0.995206	0.910713	0.889461	0.999671	0.941283	0.99966	0.737802	0.9995	0.911466	0.854672	1	0.0531133	2.31147	0.919139	-0.429375	0.652579	0.28306	1.17348	0.766599	1.62728	0.168281	-0.482562	0.619754	-0.132443	-0.00106576	0.372953
GeneID:100002445	unc5db	0.0502298	0.00326083	0.92623	0.119894	0.000182277	0.27083	0.297212	0.00864224	0.144297	0.00164055	0.462816	0.905983	0.248696	0.464327	0.266728	0.116647	0.383171	0.773074	0.99831	0.995383	0.999797	0.999937	0.872035	0.97481	0.896358	0.999671	0.990934	0.99966	0.836596	0.9995	0.999836	0.923983	0.466486	0.640327	0.837509	0.0357575	0.69499	1.07462	0.515919	0.367729	0.773501	0.467459	0.978643	0.309094	0.150857	0.372737	-0.27908	-0.314352
GeneID:100002448	mst1ra	0.877742	0.257751	0.00855494	0.941879	0.132204	0.636841	0.356483	0.98063	0.111156	0.568836	0.425843	0.661169	0.0603752	0.191797	0.00110715	0.992946	0.638919	0.922902	0.899359	0.995383	0.999797	0.999937	0.904256	0.766859	0.967261	0.999671	0.870292	0.99966	0.724556	0.9995	0.92442	0.972201	0.397574	-0.0544866	0.276495	0.567556	0.0518565	-0.382829	-0.219884	0.255081	-0.00817644	0.383792	-0.185197	0.250437	0.286409	0.505143	0.404616	0.728313
GeneID:100002454	dab2ipa	0.000388285	6.06e-07	0.000441414	0.000694131	1.23e-06	0.00126857	0.000736014	5.32e-06	9.44e-05	1.02e-07	0.161963	0.969565	0.78806	0.964323	0.0638875	0.96347	0.613197	0.845558	0.907137	0.995383	0.999797	0.999937	0.926318	0.917954	0.960355	0.999671	0.984652	0.99966	0.290199	0.9995	0.982809	0.726147	0.273279	1.19763	1.51117	1.08042	1.33274	1.52143	1.22194	1.09405	1.43556	1.22647	1.71145	0.588663	-0.070979	0.140843	0.0302866	-0.522807
GeneID:100002455	GeneID:100002455	0.384383	0.594574	0.778307	0.569852	0.172622	0.307523	0.601388	0.906126	0.434077	0.374919	0.996485	0.98656	0.923399	0.848747	0.0296792	0.616827	0.357033	0.944059	0.684349	0.995383	0.999797	0.999937	0.95427	0.798427	0.996416	0.999671	0.953257	0.99966	0.805478	0.9995	0.61209	0.969991	1	0.449432	0.264891	0.14526	0.479397	0.620626	0.678012	0.299244	0.0693404	0.382675	0.480117	-0.00279083	-0.0345141	0.0833895	-0.152562	-0.843684
GeneID:100002460	gsg1l2b	0.756746	0.547582	0.0903426	0.516616	0.973678	0.982438	0.384819	0.524159	0.0352001	0.451248	0.50236	0.97058	0.692106	0.616452	0.825574	0.0795172	0.102123	0.376976	0.676444	0.995383	0.999797	0.999937	0.870345	0.8086	0.796757	0.999671	0.966493	0.99966	0.714859	0.9995	0.763435	0.924408	0.479448	-0.0967575	0.151278	-0.372877	0.272524	0.0116891	-0.0121654	-0.234191	0.163183	-0.476273	0.217109	-0.21207	0.0597016	0.168704	0.202513	-0.0784219
GeneID:100002463	pprc1	0.0851877	0.8079	1.05e-15	0.692648	0.214729	0.274054	0.703914	0.00117891	0.55906	0.114292	0.593275	0.522714	0.000423496	0.81852	2.62e-22	1.4e-05	0.088893	0.669901	0.726735	0.995383	0.999797	0.999937	0.798533	0.916384	0.122871	0.999671	0.966972	0.99966	0.882582	0.9995	0.996276	0.696145	0.12386	-0.252354	0.0403629	0.883341	-0.11417	-0.181134	-0.226077	0.0687299	-0.415496	-0.0924268	-0.244226	0.101712	-0.175477	-0.417521	-0.0556916	1.07498
GeneID:100002469	GeneID:100002469	0.94106	0.806643	0.26892	0.646595	0.983181	0.729641	0.102903	0.531984	0.995485	0.373549	0.183937	0.767384	0.67394	0.790971	0.0541522	0.713697	0.915542	0.031626	0.131748	0.995383	0.999797	0.999937	0.470676	0.659433	0.906065	0.999671	0.820615	0.99966	0.902608	0.9995	0.652283	0.96888	1	0.0340923	-0.0878579	0.314511	0.267705	-0.00993073	-0.211054	0.49097	-0.207727	0.0022184	0.313448	0.449904	-0.233289	-0.178931	0.120863	0.496793
GeneID:100002476	si:ch211-125e6.5	0.167109	0.909264	0.550781	1	0.0750182	1	0.786278	0.0462087	0.873274	1	1	1	1	1	0.0184189	0.0229793	0.434665	1	1	0.995383	0.999797	0.999937	0.895538	0.927929	0.912885	0.999671	1	0.995501	1	0.9995	0.898388	1	1	-1.61025	-0.139916	0.575701	-0.107953	-2.01441	-0.991552	0.33799	-2.19522	-0.194425	-0.48114	0.886077	0.513362	0.694817	0.173964	2.48654
GeneID:100002496	si:dkey-32m20.1	0.629002	0.326486	0.781965	1	0.750292	1	0.273841	0.793334	0.212776	1	1	1	1	1	0.574889	0.985883	0.912545	1	1	0.995383	0.999797	0.999937	0.977173	0.91386	0.762304	0.999671	1	0.99966	1	0.9995	0.826107	1	1	0.533792	0.852157	-0.300353	1.43719	0.355799	1.44488	1.03386	0.283113	1.07364	0.66233	0.0604641	0.0356737	0.127096	-0.331196	0.630343
GeneID:100002502	trim35-33	0.0773045	0.185292	0.00588761	1	0.126482	1	0.0860218	0.166365	0.0477521	1	1	1	1	1	0.267626	0.895384	1	1	1	0.995383	0.999797	0.999937	0.465293	1	0.974793	0.999671	1	0.99966	1	0.9995	1	1	1	2.70779	1.98322	3.51265	2.3492	2.32045	1.27996	2.60554	2.08877	2.79531	1.57938	-1.08395	0.139092	-0.403741	-0.592464	0.976012
GeneID:100002505	map7d2b	0.312469	0.137823	4.24e-06	0.111748	0.391698	0.193174	0.118418	0.417263	0.775453	0.192002	0.327877	0.946203	0.413613	0.600937	1.88e-06	0.0626683	0.0802319	0.910181	0.768459	0.995383	0.999797	0.999937	0.854496	0.292823	0.693353	0.999671	0.745374	0.76343	0.0365447	0.489528	0.286657	0.387912	0.184551	-0.181535	-0.228316	-0.634571	-0.359155	-0.1492	-0.291645	-0.260557	-0.137084	-0.055875	-0.235947	0.192188	0.0643195	0.185247	-0.139367	-0.725871
GeneID:100002513	ms4a17a.17	0.90725	0.0402517	0.968679	0.671484	0.217426	0.632994	0.125933	0.526704	0.749364	0.469763	1	0.703548	0.931575	0.894486	0.71904	0.978534	0.876268	0.931336	0.877922	0.998504	0.999797	0.999937	0.967582	0.937972	0.892894	0.999671	0.998832	0.99966	1	0.9995	0.90546	0.982254	1	0.146476	1.57541	0.0411407	-0.754975	1.06925	0.742595	1.30333	0.586314	-0.335619	0.755339	0.252273	-0.975093	0.156073	0.227494	-0.362244
GeneID:100002528	gemin6	0.942604	0.496401	0.96407	0.474076	0.606612	0.980117	0.254643	0.940053	0.193874	0.663155	0.00147966	0.945581	0.938768	0.958932	0.093495	0.968099	0.738192	0.966869	0.785917	0.995383	0.999797	0.999937	0.774729	0.977465	0.731477	0.999671	0.877629	0.99966	0.887473	0.9995	0.975412	0.864293	0.892041	-0.0267156	-0.173614	0.013182	-0.302624	0.14483	-0.0141179	0.291945	0.0236401	-0.315712	-0.140977	-0.747988	-0.106303	-0.0460441	-0.0319146	0.450371
GeneID:100002532	GeneID:100002532	0.599783	0.11137	0.000803182	0.985627	0.558756	0.997232	0.972927	0.731473	0.0314143	0.53661	0.518179	0.218975	0.748708	0.512876	0.995305	0.646728	0.932415	0.920687	0.602533	0.995383	0.999797	0.999937	0.943774	0.896923	0.914984	0.999671	0.388587	0.99966	0.48004	0.821603	0.751698	0.6876	0.429869	-0.104558	-0.246844	-0.486012	0.00901651	-0.108508	-0.00151302	-0.00855098	0.0637705	-0.335267	-0.128388	0.131206	-0.349158	-0.0995047	-0.172215	0.00137582
GeneID:100002535	tmem70	0.905885	0.525945	0.17513	0.421954	0.393778	0.976181	0.961635	0.190449	0.565335	0.952293	0.671558	0.86159	0.436703	0.491603	0.303824	0.826522	0.932415	0.753737	0.999069	0.995383	0.999797	0.999937	0.653024	0.909112	0.907203	0.999671	0.948478	0.999802	0.912949	0.9995	0.853298	0.969526	0.38473	0.0452507	-0.178086	0.330381	-0.366693	-0.244802	-0.0193037	0.0195933	-0.344546	-0.17018	-0.0269985	0.165934	-0.162968	-0.259647	-0.239994	0.265214
GeneID:100002536	si:dkey-190g6.2	0.441398	0.768954	0.856693	0.9681	0.000314461	0.999469	0.126529	0.239105	0.248877	0.977723	0.0017725	0.0823799	0.0199382	0.0250364	0.448573	0.663924	0.108678	0.902091	0.958158	0.995383	0.999797	0.999937	0.988173	0.89966	0.427287	0.999671	0.657443	0.999802	0.443304	0.9995	0.317946	0.853229	0.855595	0.140299	0.0534467	0.0329168	-0.0193452	0.503412	0.000399671	-0.247715	0.185645	-0.185252	-0.00781661	-0.475286	-0.393781	-0.391727	-0.392085	0.149213
GeneID:100002543	None	0.00396589	0.000291671	0.00146333	0.119511	8.92e-05	0.10042	0.727432	1.41e-05	0.0131925	0.0163571	0.638708	0.98656	0.490842	0.0663821	0.0172975	0.521829	0.0817134	0.658014	0.890444	0.995383	0.999797	0.999937	0.789323	0.838799	0.583128	0.999671	0.776247	0.99966	0.0162632	0.9995	0.430888	0.515121	0.126739	0.502801	0.569075	0.497535	0.389961	0.632394	0.380773	-0.0806327	0.692896	0.413219	0.44092	-0.125482	0.0131138	-0.153617	0.307281	0.345625
GeneID:100002553	si:dkey-202l22.3	0.174424	0.154805	0.00743929	0.593311	0.822085	0.712702	0.0167856	0.109399	0.00348212	0.875377	1	1	0.720637	1	0.335574	0.530225	0.800367	0.958853	0.952503	0.995383	0.999797	0.999937	0.926797	0.898166	0.77603	0.999671	0.876976	0.869867	1	0.9995	0.678491	1	1	-0.817155	-0.765094	-1.43257	-0.566128	-0.154594	-0.392695	-1.48031	-0.870707	-1.6663	-0.130985	-0.244233	0.631796	-0.422844	-0.123188	0.684408
GeneID:100002565	cd248b	0.0247937	0.00138835	0.727405	0.0182051	0.00204689	0.641352	0.933838	0.00998447	0.881947	0.0612862	0.839085	0.993727	3.92e-05	0.000106135	0.0205981	5e-06	0.336276	0.991579	0.826077	0.995383	0.999797	0.999937	0.899858	0.916384	0.543913	0.999671	0.914611	0.99966	0.737121	0.9995	0.761622	0.961574	0.74633	-0.290481	-0.364826	0.0493272	-0.372268	-0.366613	-0.111629	0.0160667	-0.306365	-0.0243581	-0.256318	-0.0459378	-0.00418336	-0.474144	0.438407	0.279367
GeneID:100002566	oacyl	0.0529651	0.503949	0.0689284	0.133895	0.867646	0.944498	0.759311	0.566427	0.00736474	0.440245	0.00633614	0.458486	0.757433	0.407349	0.109041	0.534334	0.596866	0.998415	0.823562	0.999354	0.999797	0.999937	0.665649	0.999613	0.932904	0.999671	0.932893	0.99966	0.97406	0.9995	0.93786	0.910622	0.789813	-0.425822	-0.153007	-0.359983	-0.457227	0.0477183	-0.0358747	-0.0860254	0.136352	-0.532012	-0.204281	-0.608855	-0.33915	-0.125342	-0.265342	-0.407688
GeneID:100002591	GeneID:100002591	0.325821	0.10469	0.245816	1	0.524544	1	0.492711	0.715031	0.112029	1	1	1	1	1	0.732518	0.462982	0.671068	1	0.844473	0.995383	0.999797	0.999937	0.982766	0.608377	0.839883	0.999671	0.838431	0.99966	1	0.9995	0.656672	1	1	-0.726004	-1.03526	-0.735808	0.606635	-0.46505	-0.143685	-0.53446	-0.269359	-1.05756	-0.00321146	0.12479	0.121756	-0.0677184	0.169524	-0.365436
GeneID:100002600	None	0.446121	0.00970653	0.000623716	0.425003	0.0593087	0.343133	0.00105565	0.410007	0.000314808	0.0893759	0.264184	0.699603	0.405895	0.616268	0.396554	0.550265	0.941537	0.839674	0.869081	0.995383	0.999797	0.999937	0.969996	0.748191	0.927647	0.999671	0.940518	0.899855	0.747726	0.985031	0.993432	0.978303	1	0.321414	0.813285	1.02224	0.486584	0.650642	0.518961	1.05543	0.312249	1.10476	0.647259	0.460525	0.41504	0.458306	0.32583	0.397293
GeneID:100002601	dqx1	0.663904	0.21474	0.852798	0.863077	0.800012	0.948861	0.923453	0.798743	0.879361	0.388215	0.953444	0.967067	0.689929	0.905886	0.0150436	0.705454	0.560049	0.953827	0.946253	0.995383	0.999797	0.999937	0.957548	0.683832	0.962417	0.999671	0.999506	0.99966	0.526425	0.9995	0.984102	0.993699	0.768739	-0.156671	0.34336	0.0611585	0.12214	-0.0925029	-0.0453342	-0.0403776	0.0874703	-0.0550516	0.293311	0.0303158	0.0732945	0.178923	-0.0672866	-0.646497
GeneID:100002610	nlgn1	0.23632	0.793825	0.40666	0.806296	0.0499581	0.734477	0.000529612	0.407815	0.66725	0.285574	0.808129	0.973383	0.664124	0.0629932	0.0789901	0.968594	0.805727	0.443932	0.671795	0.995383	0.999797	0.999937	0.72101	0.805266	0.615639	0.999671	0.880677	0.999802	0.783554	0.9995	0.927873	0.949439	0.262729	0.507561	0.12134	-0.328812	0.220346	0.745976	0.265087	1.22123	0.343827	0.197188	0.484739	-0.160875	0.0636928	0.223599	-0.632361	-0.53134
GeneID:100002625	akap6	0.00120421	0.000742976	9.38e-06	0.0957244	1.78e-07	0.179135	0.469583	3.93e-06	0.0295209	0.0476592	0.0673733	0.785426	0.161799	0.763169	3.71e-07	0.490614	0.920568	0.925813	0.672578	0.995383	0.999797	0.999937	0.90991	0.950934	0.960329	0.999671	0.887079	0.99966	0.405339	0.9995	0.724148	0.780488	0.496175	-0.389787	-0.372488	-0.472147	-0.285855	-0.578108	-0.23152	-0.105204	-0.513611	-0.257491	-0.261484	0.259143	0.0951488	0.174693	-0.058811	-0.486776
GeneID:100002627	ptafr	0.833291	5.54e-08	0.993743	0.796834	0.0464972	0.911289	0.135779	0.908089	3.13e-07	0.445121	1	0.0253335	0.916998	0.643971	0.000273397	0.356248	0.31768	0.585655	0.996475	0.995383	0.999797	0.999937	0.7278	0.962748	0.888353	0.999671	0.964916	0.99966	1	0.9995	0.970038	0.954752	1	-0.15085	2.19894	-0.00524707	-0.315248	-1.09002	-0.138092	0.772578	-0.0763307	2.10722	-0.506313	-0.353496	1.69715	0.164186	0.538401	2.38351
GeneID:100002630	si:dkey-218f9.10	0.983671	0.0300992	0.0119419	0.757111	0.701625	0.879	0.222689	0.563621	0.218309	0.792531	0.87655	0.932047	0.454743	0.00511279	6.11e-05	0.0512188	0.996388	0.940466	0.947216	0.995383	0.999797	0.999937	0.988173	0.260974	0.780383	0.999671	0.645979	0.99966	0.368465	0.9995	0.973967	0.959872	0.89196	-0.00599876	-0.373756	-0.420426	0.124867	-0.0865055	0.0650002	0.240904	-0.119417	-0.233916	-0.0718793	-0.0507109	0.0725724	0.164658	-0.433783	-0.581891
GeneID:100002633	GeneID:100002633	0.909033	0.249178	0.000520354	0.862845	0.631646	0.907215	0.996618	0.848101	0.148144	0.790054	0.283123	0.97058	0.798779	0.881493	0.0378471	0.927268	0.913413	0.979021	0.996173	0.995383	0.999797	0.999937	0.928431	0.93883	0.991965	0.999671	0.966202	0.99966	0.881725	0.9995	0.872237	0.982254	0.36441	0.0382716	0.256776	0.66726	0.0977522	-0.129081	-0.0623382	-0.00132562	-0.0540033	0.323289	0.0880396	0.289241	0.0456079	0.0934805	0.059905	0.397832
GeneID:100002649	arhgap20b	0.0183369	4.01e-08	1.31e-06	0.00955937	3.43e-07	0.0595536	0.000262468	0.000430818	0.000321552	4.16e-05	0.327616	0.990044	0.899903	0.977471	0.656032	0.66705	0.877829	0.966122	0.925375	0.999354	0.999797	0.999937	0.9616	0.764448	0.946757	0.999671	0.949494	0.999802	0.12131	0.9995	0.980316	0.780488	1	1.593	3.0242	2.66761	2.01564	2.92083	1.58735	2.21164	2.09951	2.12981	2.52	0.674672	0.0339352	-0.123449	-0.0329531	0.254301
GeneID:100002665	lenep	0.77429	0.0172604	0.0422594	1	0.482	1	0.586632	0.0265957	0.00205118	1	1	1	1	1	0.968666	0.689379	0.825399	1	1	0.97351	0.999797	0.999937	0.905867	0.964621	0.992549	0.999671	1	0.995502	1	0.9995	0.860056	1	1	-0.310715	-2.00889	-1.65835	-0.532418	-0.655611	-0.635463	-0.555766	-1.88316	-3.05488	-0.639456	-0.195922	0.454876	-0.831324	0.259002	0.0477521
GeneID:100002675	si:ch211-125e6.8	0.444609	0.509695	0.410293	0.976771	0.389947	0.848892	0.823777	0.26206	0.827774	0.962669	0.278961	0.99977	0.840469	0.954481	0.0280996	0.801714	0.466883	0.901157	0.537752	0.995383	0.999797	0.999937	0.989445	0.95988	0.709073	0.999671	0.963796	0.99966	0.761549	0.9995	0.474292	0.913117	0.766877	-0.443496	0.34551	0.406506	-0.0439938	-0.464109	-0.208938	0.1457	-0.567877	-0.134568	-0.0402547	0.690734	-0.00200474	-0.203463	-0.066083	1.11848
GeneID:100002676	gprc5bb	0.0295219	0.00838179	0.0321159	0.421954	0.14174	0.152552	0.0020705	0.0245674	0.0169526	0.125088	1	0.929175	0.844913	1	0.136715	0.911841	0.970619	0.939263	0.968822	0.995383	0.999797	0.999937	0.958827	0.87828	0.912479	0.999671	0.985058	0.99966	1	0.9995	0.575753	1	1	-1.32518	-1.4539	-1.14894	-0.801067	-0.847255	-1.15183	-2.10751	-1.23948	-1.35701	-0.982792	0.0348525	0.274192	0.226659	0.339034	-0.862346
GeneID:100002679	gigyf1b	0.65054	0.350845	0.0545893	0.946915	0.271579	0.850914	0.0612896	0.298428	0.134815	0.940567	0.0767394	0.883573	0.830263	0.570965	3.3e-05	7.63e-05	0.00660039	0.674116	0.884299	0.995383	0.999797	0.999937	0.99625	0.971964	0.960355	0.999671	0.978771	0.99966	0.642212	0.9995	0.699682	0.919922	0.899725	0.0794774	0.1323	-0.245161	0.0270135	0.161333	-0.0583005	-0.258781	0.149596	0.206256	-0.017125	-0.279824	0.0825186	0.0536992	-0.115231	-0.485161
GeneID:100002680	msi2a	0.0851361	0.855932	0.0457005	0.848843	0.0429668	0.975454	0.471959	0.533554	0.793702	0.477597	0.716188	0.923694	0.272768	0.124525	0.0119155	0.579851	0.895165	0.392843	0.278352	0.995383	0.999797	0.999937	0.556495	0.577377	0.803234	0.999671	0.838431	0.99966	0.638791	0.9995	0.735494	0.875062	0.903243	0.440996	-0.0560456	-0.466359	0.117978	0.484585	0.0193452	-0.215135	0.17026	0.0812639	0.220826	-0.13496	0.107476	0.294893	-0.392615	-0.545454
GeneID:100002689	trak1a	0.436414	0.237983	0.0655092	0.0428847	6.34e-05	0.856834	0.0201445	0.0922334	0.393563	0.159926	0.695987	0.920751	0.957016	0.908473	0.836475	0.822612	0.842999	0.891003	0.615751	0.999354	0.999797	0.999937	0.965979	0.871333	0.966762	0.999671	0.996196	0.99966	0.377446	0.9995	0.753121	0.911585	0.532569	-0.0901601	-0.115565	-0.168104	-0.260004	-0.359218	-0.0399389	-0.22681	-0.161419	-0.0903061	-0.15579	-0.0570526	0.0524892	0.0128786	0.0246358	0.0281676
GeneID:100002706	GeneID:100002706	0.0445404	0.581228	0.0200591	0.413179	0.343687	0.844721	0.802689	0.662109	0.175948	0.766697	0.889215	0.938769	0.785951	0.765383	0.000234544	0.000535308	0.000967373	0.945189	0.890703	0.995383	0.999797	0.999937	0.767942	0.947198	0.367496	0.999671	0.626393	0.900047	0.528662	0.9995	0.761622	0.602173	0.353612	0.527574	0.157217	0.538367	0.359969	0.265506	0.114197	0.0884347	0.131579	0.353686	0.112139	-0.0629037	0.0936769	-0.109422	-0.119159	-0.714108
GeneID:100002715	kiss1rb	0.83911	0.484347	0.867771	0.418114	0.451099	0.860007	0.783542	0.880161	0.85904	0.475508	0.754521	0.524855	0.757096	0.448406	0.439243	0.602874	0.773469	0.971202	0.95152	0.996569	0.999797	0.999937	0.817962	0.96983	0.952184	0.999671	0.901606	0.99966	0.809151	0.9995	0.741525	0.852343	1	0.0812428	-0.218503	-0.0575432	0.39345	0.241275	-0.116701	-0.109187	0.0549038	-0.0659598	0.256187	0.135015	-0.576143	0.207977	-0.447633	0.354012
GeneID:100002719	si:dkey-6n21.13	0.932964	0.174526	0.21825	0.877146	0.0660752	0.901475	0.0402712	0.779681	0.361242	0.951849	1	1	0.773718	1	0.461828	0.706948	0.821338	0.974245	0.974963	0.995383	0.999797	0.999937	0.95301	0.996993	0.983698	0.999671	0.9996	0.99966	1	0.9995	0.742253	1	1	-0.0916528	0.852063	0.771633	-0.295119	1.14374	0.204358	1.29368	0.226921	0.637073	-0.0744741	0.00658253	0.421116	-0.332103	-0.0392562	0.456029
GeneID:100002730	si:ch73-208g10.1	0.296512	0.0117849	0.498388	0.36343	0.847908	0.612599	0.147928	0.582678	0.00588973	0.998508	0.865364	0.698352	0.814967	0.462856	0.285241	0.829182	0.887916	0.550407	0.195396	0.995383	0.999797	0.999937	0.72826	0.771906	0.833004	0.999671	0.758764	0.99966	0.489817	0.9995	0.849864	0.822483	1	0.414745	0.789077	0.250748	0.528127	-0.0935942	0.332645	0.541116	0.219868	0.8732	-0.00151199	0.101535	0.41414	-0.189506	0.422681	0.461074
GeneID:100002736	si:dkey-54n8.2	0.29614	0.0401002	0.704604	0.122646	1.45e-06	0.66293	0.814645	9.78e-06	0.988446	0.00386813	0.0769868	0.787706	0.467719	0.901266	0.342291	0.649312	0.518479	0.929953	0.906667	0.995383	0.999797	0.999937	0.9616	0.881988	0.67468	0.999671	0.948646	0.99966	0.979133	0.9995	0.950314	0.9507	0.778389	-0.211131	-0.343651	-0.0749611	-0.392078	-0.775893	-0.149023	-0.0562812	-0.713762	0.00342167	-0.51938	0.371862	-0.159336	-0.188998	-0.0466179	0.182021
GeneID:100002737	rpz	0.429295	0.683106	0.521248	0.94799	0.00209824	0.941886	0.683155	0.634439	0.473348	0.473364	0.217291	0.992981	0.575272	0.766119	0.474326	0.547743	0.69057	0.93055	0.967526	0.995383	0.999797	0.999937	0.986337	0.945694	0.998521	0.999671	0.936515	0.99966	0.914633	0.9995	0.877473	0.929473	0.10578	-0.176208	-0.0876883	0.125639	-0.0359907	-0.550731	-0.033822	-0.100191	-0.102907	-0.149668	-0.171157	0.271442	-0.00726799	-0.142336	-0.088673	-0.136015
GeneID:100002738	hhipl1	0.162981	0.00100733	0.128197	0.949344	0.152549	0.972253	0.688761	0.157808	0.00784474	0.389797	0.786118	0.338863	0.00121694	0.966515	0.186976	0.859197	0.547548	0.938017	0.903726	0.995383	0.999797	0.999937	0.736075	0.877478	0.846011	0.999671	0.780904	0.99966	0.998413	0.9995	0.832221	0.921401	1	-0.370449	-0.735335	-0.354423	-0.0454995	-0.360236	0.0212899	-0.127131	-0.344694	-0.619307	-0.256655	0.106087	-0.469869	-0.880146	-0.0265807	0.401036
GeneID:100002756	GeneID:100002756	0.037576	0.709635	0.782295	0.976906	0.191027	0.913349	0.0163794	0.0580823	0.0353458	0.681276	0.434928	0.43618	0.00695589	0.16242	0.139606	0.961501	0.922316	0.576833	0.91509	0.995383	0.999797	0.999937	0.979265	0.826364	0.714076	0.999671	0.805659	0.99966	0.441421	0.9995	0.561542	0.846153	0.238776	0.282948	0.0570019	0.0416421	-0.0119299	0.180858	0.0344627	-0.308236	0.242812	0.267084	-0.075465	-0.140716	0.179132	0.305899	0.196909	-0.177929
GeneID:100002762	GeneID:100002762	0.219197	0.0036726	1.35e-15	0.826125	0.0024393	0.91876	0.000689576	0.0393563	0.00559828	0.056079	0.794433	0.879626	0.179475	0.0414613	6.8e-26	0.633822	0.657095	0.0580103	0.206502	0.995383	0.999797	0.999937	0.0569217	0.99374	0.63064	0.999671	0.637198	0.99966	0.376834	0.9995	0.670094	0.85428	0.165041	0.250586	-0.487227	-1.23002	0.0965147	0.52305	-0.0459587	-0.580902	0.365316	-0.476685	0.378786	-0.080744	-0.0985706	0.237978	-0.328096	-1.3342
GeneID:100002785	ms4a17a.8	0.0655958	0.539465	0.000638179	0.34416	0.0135907	0.811962	0.790238	0.456194	0.000678126	0.561695	0.787648	0.826016	0.792094	0.372442	0.000210158	0.837388	0.918815	0.995532	0.762895	0.995383	0.999797	0.999937	0.743256	0.0480878	0.63186	0.999671	0.626388	0.99966	0.784315	0.835028	0.793988	0.923151	0.458298	0.537826	0.188386	0.837203	0.433899	0.662858	0.146092	0.0994727	0.228458	0.862349	0.213995	0.125802	0.201363	0.122082	0.307434	0.849265
GeneID:100002786	si:dkey-27p18.2	1	0.210393	0.0219897	1	0.0105544	1	0.454638	0.0380866	0.318208	1	1	1	1	1	0.684408	1	1	1	1	0.995383	0.999797	0.999937	1	1	0.990533	0.999671	1	0.99966	1	0.9995	1	1	1	2.54898	1.54468	2.47507	0.546139	2.85803	3.13618	1.15216	2.36064	1.33204	2.58278	0.198278	0.538051	0.281201	-0.036457	0.602801
GeneID:100002791	col28a2b	0.00458161	0.000288709	0.000850765	0.542583	0.00981174	0.443909	0.000638957	0.329926	4.58e-19	0.399881	0.157871	0.760454	0.330971	0.928036	0.0843283	0.116737	0.705573	0.000506283	0.220459	0.995383	0.999797	0.999937	0.010584	0.960724	0.906528	0.999671	0.996686	0.968794	0.801945	0.9995	0.74707	0.820373	1	-0.816865	-0.945955	-0.861346	-0.324815	-0.71372	-0.362779	-0.969731	-0.289187	-2.74546	-0.294101	0.450243	-0.269072	-0.373633	-0.0554222	-0.524242
GeneID:100002795	doc2d	0.902546	0.0170268	0.00975244	0.832805	0.511978	0.739041	0.0285282	0.920945	0.242989	0.871665	0.893246	0.927367	0.929332	0.196206	0.0762181	0.89477	0.476578	0.759689	0.821984	0.995383	0.999797	0.999937	0.797384	0.991869	0.764709	0.999671	0.87106	0.99966	0.939981	0.9995	0.790224	0.990013	0.400451	0.0445791	-0.557803	-0.593343	-0.12763	0.183487	-0.167736	-0.567117	0.0318096	-0.303207	0.0627179	0.0546766	-0.0987913	0.0391455	-0.329121	-0.364157
GeneID:100002802	ppp2r2ca	0.989266	0.571265	2.63e-05	0.538091	0.371819	0.969955	0.0390698	0.795238	0.488236	0.84958	0.338781	0.525059	0.603482	0.117545	4.75e-08	0.325937	0.189993	0.0446224	0.251739	0.995383	0.999797	0.999937	0.870684	0.99448	0.93636	0.999671	0.987659	0.99966	0.978302	0.9995	0.995707	0.961041	0.525651	0.00433358	-0.127696	-0.74867	0.231856	0.200176	0.020612	-0.422644	0.065076	-0.157764	0.0597245	-0.25069	-0.25462	-0.151422	-0.338705	-0.904936
GeneID:100002805	si:dkey-193p11.2	0.955356	0.0108093	0.597018	0.875145	0.148054	0.971728	0.15436	0.111804	0.0978781	0.888453	0.276045	0.943301	0.395468	0.67742	0.014563	0.021641	0.31421	0.0475719	0.00803312	0.995383	0.999797	0.999937	0.011158	0.615655	0.00448444	0.349488	0.00213549	0.99966	0.582547	0.9995	0.840486	0.549797	0.186481	0.0374464	-1.01623	-0.243368	-0.173207	-0.641876	0.0403255	0.631505	0.666184	-0.709485	0.0964195	0.620521	-0.172128	0.47966	-0.299782	0.976923
GeneID:100002812	phospho1	0.477344	0.947761	0.0100289	0.723292	0.000172853	0.977316	0.134786	0.524154	0.449459	0.737271	0.65995	0.995482	0.908592	0.953652	0.00420576	0.00180653	0.0352052	0.59307	0.955858	0.995383	0.999797	0.999937	0.808074	0.829563	0.887379	0.999671	0.837683	0.99966	0.816684	0.9995	0.692772	0.939065	0.916292	-0.202192	0.0203013	-0.553999	-0.178961	-0.82638	0.0168387	-0.373502	-0.168119	-0.196914	-0.113493	-0.15506	-0.00564877	0.0563275	0.0305284	0.6376
GeneID:100002814	GeneID:100002814	0.0181916	9.11e-05	1.73e-05	0.0134733	0.00425474	0.197248	0.609156	0.000242242	0.0577493	0.00080289	0.994662	0.685082	0.916998	0.805679	0.601843	0.768508	0.588524	0.931336	0.870814	0.999354	0.999797	0.999937	0.935794	0.949217	0.821399	0.999671	0.922499	0.99966	0.521118	0.9995	0.994093	0.884041	0.484181	0.484483	0.697369	0.747948	0.607522	0.546054	0.370612	0.129505	0.675272	0.375459	0.663342	-0.00274199	-0.198673	0.0401897	0.0839453	-0.111663
GeneID:100002821	zgc:172131	0.350563	0.709284	0.103348	1	0.55743	1	0.86687	0.407539	0.666576	1	1	1	1	1	0.435175	0.420011	1	1	1	0.995383	0.999797	0.999937	0.976967	1	0.991965	0.999671	1	0.99966	1	0.9995	1	1	1	1.12288	0.468476	1.56696	0.518242	0.733114	0.761712	0.272226	0.933368	0.55611	0.911614	0.878181	0.730306	-1.24848	-2.18964	-0.912566
GeneID:100002825	zmp:0000000662	0.784087	0.634723	0.100197	0.764414	0.919453	0.650927	0.376212	0.717984	0.326101	0.205822	0.0971016	0.885577	0.478865	0.636487	0.00260258	0.871833	0.672537	0.425762	0.900007	0.995383	0.999797	0.999937	0.774253	0.963341	0.415657	0.999671	0.877629	0.99966	0.20257	0.9995	0.755729	0.679044	0.668544	0.0521847	-0.0757201	0.217542	-0.094913	0.0204953	-0.122257	0.142225	-0.0608125	-0.147788	-0.206235	-0.268615	-0.0894275	-0.144859	-0.109447	0.391249
GeneID:100002838	pcolce2a	0.39006	0.0525694	0.282974	0.446886	0.00673428	0.972273	0.486861	0.0414165	0.201357	0.0593353	0.939847	0.942263	0.900397	0.839441	0.915118	0.117557	0.447336	0.695324	0.53564	0.995383	0.999797	0.999937	0.885564	0.437234	0.990062	0.999671	0.958752	0.99966	0.459371	0.9995	0.955972	0.877339	1	-0.273995	-0.507484	-0.290831	-0.374803	-0.726433	-0.0237841	-0.231328	-0.54094	-0.361612	-0.570075	-0.0390591	-0.138339	-0.0883028	-0.131562	-0.0449578
GeneID:100002842	None	0.0199908	0.0287363	4.64e-07	0.0715726	0.000834485	0.379191	0.182151	0.00126033	0.0162269	0.0419849	0.584303	0.635591	0.373092	0.0630605	0.00404837	0.00883256	0.156041	0.95779	0.866019	0.929416	0.999797	0.999937	0.80197	0.937189	0.65927	0.999671	0.660917	0.99966	0.731789	0.9995	0.848682	0.805828	0.689564	0.39296	0.34022	0.703808	0.405968	0.511806	0.236727	0.244579	0.488073	0.37976	0.362374	-0.120284	0.175137	0.181669	-0.32008	-0.416429
GeneID:100002866	si:ch211-167j6.3	1	0.434294	0.795981	1	0.955837	1	0.841293	0.841322	0.872184	1	1	1	1	1	0.546145	1	1	1	1	0.995383	0.999797	0.999937	1	1	0.906065	0.999671	1	0.99966	1	0.9995	1	1	1	0.755345	1.00857	0.378562	-2.0684	0.106706	0.279956	0.36199	-0.340502	0.26779	1.0021	-0.208165	-0.14471	0.249429	-0.272462	0.94008
GeneID:100002872	cyfip2	0.35146	0.463947	3.67e-06	0.995729	0.968527	0.993427	0.0181849	0.347649	0.971818	0.834435	0.236217	0.997301	0.575259	0.961219	3.16e-05	0.895746	0.882495	0.496424	0.850902	0.995383	0.999797	0.999937	0.651628	0.982624	0.995883	0.999671	0.942338	0.99966	0.704156	0.9995	0.877473	0.876528	0.854194	-0.173974	-0.126332	-0.645044	0.00282422	-0.00960923	-0.00350031	-0.373323	0.160299	-0.00770994	-0.0514665	-0.241362	0.00284286	0.148068	0.0196567	-0.682653
GeneID:100002875	hmox2a	0.142997	0.0210258	0.0238291	0.466592	0.148496	0.568999	0.689024	0.0185129	0.000242955	0.26511	0.69591	0.93142	0.603482	0.881493	0.385041	0.476358	0.830944	0.836172	0.76691	0.995383	0.999797	0.999937	0.75541	0.608377	0.908725	0.999671	0.968663	0.99966	0.974615	0.9995	0.968186	0.940549	1	0.338118	0.453864	0.439292	0.28045	0.31864	0.222055	0.115256	0.470057	0.695284	0.282394	-0.120375	0.108391	0.188718	0.0706684	0.218448
GeneID:100002876	nkain4	0.977146	0.792743	0.392483	0.416572	0.980908	0.361255	6.36e-06	0.285551	0.736854	0.444661	0.931704	0.910388	0.29698	0.830404	0.15088	0.878951	0.636094	0.930851	0.983616	0.995383	0.999797	0.999937	0.95912	0.873769	0.959139	0.999671	0.876976	0.99966	0.924406	0.9995	0.782991	0.962895	0.715201	0.0128375	0.0897888	0.246813	0.39519	0.0109077	0.405722	1.12751	0.315091	0.117569	0.271681	0.0448998	0.133976	0.32113	0.099271	-0.363318
GeneID:100002878	fam78ab	0.0443668	0.00270231	0.94881	0.625243	0.00486626	0.895709	0.794276	0.0110579	0.215897	0.105042	0.630607	0.264399	0.973652	0.845626	0.104697	0.309962	0.400873	0.686714	0.815432	0.956259	0.999797	0.999937	0.811835	0.76365	0.956332	0.999671	0.988057	0.99966	0.989781	0.9995	0.81728	0.916635	1	0.924336	1.19396	-0.0371488	0.438804	1.17339	0.146473	0.164907	1.05435	0.576961	0.802282	0.291419	-0.721647	0.0308712	-0.142732	-0.683006
GeneID:100002885	si:ch211-197k17.3	0.595966	0.0127134	0.0640612	0.646351	0.507874	0.397722	0.550435	0.752264	0.222228	0.506201	0.835277	0.687501	0.956169	0.0882603	0.69294	0.936169	0.407822	0.582141	0.953126	0.995383	0.999797	0.999937	0.715876	0.972661	0.870553	0.999671	0.874234	0.99966	0.722377	0.9995	0.325879	0.894768	1	-0.221975	0.69873	0.535111	0.29436	0.24237	0.429488	0.23968	-0.123914	0.3959	0.272285	-0.0879861	0.227049	0.0280381	0.403705	-0.0987169
GeneID:100002893	slc39a8	0.200579	1.88e-18	0.197473	0.460776	0.655886	0.580089	0.947786	0.283013	0.000212035	0.993312	0.958786	0.992605	0.988061	0.912586	0.169971	0.770471	0.435073	0.124068	0.51912	0.956591	0.999797	0.999937	0.0422174	0.436687	0.381096	0.999671	0.704659	0.99966	0.717841	0.9995	0.97717	0.633657	1	0.419755	2.0708	-0.39133	0.392068	-0.166365	-0.312727	-0.0315207	-0.34671	0.975753	-0.00481661	0.0296475	0.0165706	-0.0120579	0.0824958	-0.546959
GeneID:100002904	foxf2b	0.00182504	0.026913	0.00127603	0.666369	0.000754724	0.803032	0.118977	0.000623372	0.000783176	0.466115	0.0115067	0.902698	0.359126	0.849082	0.00238121	0.0245225	0.0352097	0.715524	0.809629	0.995383	0.999797	0.999937	0.885399	0.868084	0.170758	0.999671	0.791313	0.979993	0.526425	0.261743	0.442193	0.756544	0.224511	-0.866791	-0.579642	-0.808993	0.240347	-0.889229	-0.149615	-0.459911	-0.887941	-0.874116	-0.256287	0.753858	0.167767	0.34987	0.107512	0.853003
GeneID:100002907	si:ch211-274k16.2	0.0148646	0.932249	0.0169539	0.937546	0.313122	0.396229	0.464951	0.00389097	4.13e-05	0.454585	1	0.965657	0.573699	0.932916	0.69863	0.440759	0.993119	0.922599	0.908656	0.999354	0.999797	0.999937	0.999036	0.89966	0.823168	0.999671	0.953257	0.999802	1	0.9995	0.742253	0.963764	1	1.76739	0.0862586	1.56914	0.175614	-0.915991	1.01011	0.654971	1.91791	2.59184	0.702674	0.181421	0.1846	0.547672	-0.122182	-0.305075
GeneID:100002916	GeneID:100002916	0.00144044	0.000727935	0.00733736	0.420134	0.0006367	0.548441	0.215027	0.000152676	0.00129765	0.103221	0.942791	0.834666	0.956245	0.875106	0.232786	0.028054	0.695684	0.32091	0.79487	0.995383	0.999797	0.999937	0.392274	0.83831	0.986556	0.999671	0.402734	0.99966	0.754096	0.9995	0.559326	0.770695	0.179773	-0.864808	-0.840905	-0.670206	-0.385935	-0.879643	-0.297417	-0.369187	-0.958796	-0.819772	-0.499823	-0.0395632	0.219676	0.0374503	0.0911818	0.354472
GeneID:100002917	abcc6b.2	0.0971724	0.00557261	1.36e-08	0.12683	1.05e-08	0.611686	0.409133	0.198015	0.000189982	2.23e-05	0.0392988	0.0592867	0.950492	0.832869	0.00821762	0.0084601	0.00197066	0.238224	0.243871	0.995383	0.999797	0.999937	0.941316	0.999927	0.586947	0.999671	0.946571	0.99966	0.527049	0.635597	0.357805	0.896422	0.293602	0.412258	0.590155	1.1152	0.508626	1.17963	0.221705	0.223715	0.307637	0.783763	0.933705	0.529611	-0.554351	0.0312459	0.087737	0.550472
GeneID:100002919	tafa5a	0.020044	0.000100098	9.61e-09	0.374925	0.507879	0.3003	0.00839466	0.0651242	0.0211044	0.842204	0.971756	0.974969	0.968353	0.20081	0.189094	0.431804	0.82773	0.0271831	0.0120072	0.943962	0.999797	0.999937	0.128297	0.827645	0.912355	0.999671	0.989485	0.99966	0.621266	0.9995	0.670094	0.976903	1	-0.530603	-0.785714	-1.15557	-0.335576	-0.167585	-0.348531	-0.592561	-0.396647	-0.493765	0.066529	-0.014995	-0.0528633	-0.0280035	-0.500316	-0.429486
GeneID:100002923	GeneID:100002923	0.766756	0.692024	0.837227	1	0.778964	1	0.123547	0.320858	0.708178	1	1	1	1	1	0.901595	0.592684	0.670585	1	0.961759	0.995383	0.999797	0.999937	0.955347	0.535849	0.367423	0.999671	0.996196	0.99966	1	0.9995	0.904075	1	1	0.283558	-0.335411	0.172467	-1.29363	0.257195	-0.133428	-1.40607	0.721623	-0.336348	-0.510819	-0.890447	0.169241	0.237665	-0.427914	0.117484
GeneID:100002928	iqgap1	0.00312167	0.297666	0.101029	0.13592	2.78e-06	0.338516	0.864658	0.000122641	0.81595	0.0181633	0.00205116	0.965657	0.67394	0.510948	0.000357551	0.985794	0.934796	0.656323	0.921436	0.999354	0.999797	0.999937	0.43129	0.879316	0.952184	0.999671	0.970737	0.99966	0.477367	0.9995	0.970038	0.959152	0.989636	-0.357979	-0.130232	0.188354	-0.26456	-0.521243	-0.182442	0.029473	-0.429064	-0.0361676	-0.302851	0.383118	0.029435	-0.07216	0.100178	0.331609
GeneID:100002938	cdc42ep4b	2.11e-05	0.561682	0.0535608	0.643884	7.89e-07	0.721982	0.977172	0.000263686	0.305443	0.177487	0.38029	0.712516	0.877008	0.166931	0.492485	0.859197	0.94531	0.745277	0.984763	0.995383	0.999797	0.999937	0.756582	0.715559	0.911705	0.999844	0.971055	0.99966	0.991539	0.9995	0.928416	0.984089	0.885958	-0.430131	0.0667862	-0.189266	-0.0976946	-0.471921	-0.0752044	0.00459589	-0.351435	-0.114368	-0.162066	0.118349	0.107877	0.0337047	0.174425	0.0855461
GeneID:100002945	natd1	0.123356	0.898517	0.419127	0.946915	0.00503429	0.600569	0.781033	0.0513711	0.303868	0.308696	0.0802156	0.87303	0.620368	0.581866	0.170534	0.134844	0.620207	0.797367	0.793152	0.975255	0.999797	0.999937	0.95919	0.748191	0.704595	0.999671	0.861147	0.99966	0.42831	0.815053	0.418407	0.770695	0.894812	-0.24527	-0.0243313	0.121353	0.0292248	-0.396627	-0.143429	-0.0557525	-0.279237	0.159464	-0.179763	0.290581	0.0948725	0.113058	0.123687	0.199983
GeneID:100002946	cxcl8a	0.203054	0.315387	0.4016	0.399206	0.201572	0.565426	0.00226224	0.551406	3.91e-05	0.977435	0.199993	0.599522	0.105282	0.955321	0.419212	0.996146	0.785264	0.64007	0.948684	0.995383	0.999797	0.999937	0.705712	0.963341	0.966752	0.999671	0.826352	0.99966	0.735838	0.956864	0.423408	0.963764	1	0.831611	0.61394	0.512619	0.849769	0.796465	0.617263	1.67651	0.401249	2.12836	-0.0328488	-0.88146	-0.816031	-1.25619	-0.0782598	0.553848
GeneID:100002948	lyrm7	0.883983	0.442489	0.811462	0.23527	0.486782	0.600263	0.829025	0.947799	0.561574	0.61168	1	1	0.980426	1	0.889047	0.943046	0.928386	0.518103	0.990942	0.999354	0.999797	0.999937	0.960504	0.929242	0.903273	0.999671	0.870313	0.99966	1	0.9995	0.865109	1	1	0.169554	-0.704086	-0.227876	-2.19087	0.614812	-0.8643	-0.253898	-0.0712734	0.516877	-0.58583	-0.683661	-0.126104	-0.0393137	-0.244649	-0.121845
GeneID:100002956	si:ch211-195e19.1	0.00791168	0.000211676	0.114309	0.987315	0.0258405	0.417223	0.486652	0.000779395	0.00324575	0.594643	0.142865	0.980448	0.90981	0.68663	0.343674	0.826522	0.558599	0.976022	0.945446	0.995383	0.999797	0.999937	0.988494	0.798427	0.88551	0.999671	0.692949	0.99966	0.442835	0.9995	0.237358	0.852298	0.202255	0.443181	0.548807	0.251185	-0.00799732	0.363436	0.222985	0.138072	0.515259	0.455042	0.119122	-0.297266	0.0200211	-0.0386384	0.109124	0.168508
GeneID:100002960	GeneID:100002960	0.826494	0.502652	0.723299	1	0.283112	1	0.899921	0.376677	0.763044	1	1	1	1	1	0.455362	0.816622	0.875891	1	1	0.995383	0.999797	0.999937	0.745414	0.896923	0.574327	0.999671	1	0.968794	1	0.9995	0.950314	1	1	0.223018	-0.569218	-0.305056	0.331879	-0.945302	-1.12165	0.139947	-0.750012	0.274726	-0.545755	-0.520803	-0.355424	-2.18199	-0.790226	-0.672877
GeneID:100002967	kcnh8	0.606452	0.925336	0.0276293	0.90093	0.920045	0.919597	0.292923	0.871345	0.920829	0.274324	0.813905	0.973155	0.627683	0.673724	0.00157297	0.980069	0.626578	0.0808945	0.238916	0.995383	0.999797	0.999937	0.910143	0.451413	0.774178	0.999671	0.879209	0.99966	0.843518	0.9995	0.848044	0.925772	1	0.247926	-0.0477573	-0.826354	0.129207	-0.0560462	-0.0966655	0.447013	0.0795134	0.0507152	0.487368	0.146996	-0.0620493	0.233985	-0.216889	-0.976365
GeneID:100002993	ugt5e1	0.0735042	5.38e-11	0.00158451	0.929425	0.823688	0.0407698	0.000787817	0.487589	2.98e-12	0.179416	0.372321	0.646025	0.30321	0.680887	0.0869711	0.941052	0.760118	0.352507	0.0175249	0.995383	0.999797	0.999937	0.281569	0.994725	0.930859	0.999671	0.975723	0.99966	0.970332	0.9995	0.952423	0.813307	1	-0.410006	-1.31242	-0.621321	-0.0549647	-0.0627915	-0.557605	-0.725199	-0.163833	-1.42649	-0.333557	-0.241974	-0.322243	-0.37442	-0.190448	0.470507
GeneID:100003007	insyn1	0.00161132	1.8e-08	5.05e-11	0.149873	0.056589	0.26154	0.137017	0.0145775	3.01e-05	0.00849202	0.302847	0.508857	0.961678	0.00444312	0.000281834	0.789386	0.888988	0.429501	0.64316	0.995383	0.999797	0.999937	0.8967	0.775945	0.979505	0.999671	0.878911	0.99966	0.51789	0.9995	0.761101	0.969526	0.600816	-0.725019	-1.16117	-1.33947	-0.493207	-0.442498	-0.385816	-0.366412	-0.537399	-0.884644	-0.633305	-0.293776	-0.266127	-0.021167	-0.533349	-0.651498
GeneID:100003014	zgc:153292	0.233985	0.591547	0.92035	0.985276	0.999279	0.606348	0.804982	0.444947	0.613293	0.461326	0.655476	0.926307	0.418225	0.823614	0.618551	0.825725	0.874391	0.84062	0.95629	0.989987	0.999797	0.999937	0.965979	0.520674	0.98245	0.999671	0.534937	0.975157	0.717846	0.9995	0.794022	0.939128	1	0.315027	-0.147046	0.0296018	0.0146846	-0.000334773	0.230035	0.0835633	0.198417	0.142355	-0.232543	0.154216	0.157188	0.357354	-0.144164	0.201874
GeneID:100003020	tmem150c	0.308632	0.895289	0.360457	0.849432	0.0671863	0.951672	0.167326	0.0216312	0.782087	0.56762	0.62972	0.729965	0.723201	0.864479	0.244588	0.760919	0.905741	0.702771	0.965782	0.995383	0.999797	0.999937	0.965197	0.91517	0.669628	0.999671	0.916572	0.99966	0.424638	0.9995	0.89986	0.805828	1	0.362939	0.0537413	-0.299254	0.151547	0.566606	-0.0496879	-0.494319	0.669814	-0.111027	0.237279	-0.21074	-0.4027	0.230363	0.128515	-0.485268
GeneID:100003025	None	0.024675	0.434973	0.906901	0.200082	0.0357422	0.305619	0.68413	0.234335	0.369514	0.0597055	0.864915	0.499475	0.844208	0.44858	0.737177	0.861119	0.760849	0.979271	0.507742	0.995383	0.999797	0.999937	0.984904	0.979679	0.746811	0.999671	0.785956	0.99966	0.406254	0.9995	0.93786	0.976724	1	-0.715379	-0.250225	-0.0426843	-0.611039	-0.639779	-0.479324	0.158295	-0.371636	-0.294462	-0.633093	0.0892876	0.391846	0.111103	-0.324189	0.120767
GeneID:100003026	dctn1b	0.226747	0.000447163	0.931322	0.0913987	0.0181652	0.173215	0.979807	0.0108525	0.034449	0.0035329	0.645462	0.971457	0.485839	0.559293	0.196522	0.933498	0.863229	0.378996	0.694363	0.995383	0.999797	0.999937	0.485191	0.99444	0.985535	0.999671	0.980345	0.99966	0.898924	0.9995	0.992505	0.919011	0.454864	0.371901	0.863982	0.0289922	0.642177	0.63205	0.523933	-0.0105536	0.662603	0.562396	0.809473	0.191424	0.0512797	0.233623	0.209908	-0.307778
GeneID:100003029	fgl1	0.565	0.739521	0.464008	0.217545	0.571571	0.883567	0.265305	0.750674	0.660053	0.643476	1	1	0.57319	1	0.822343	0.327994	0.985136	0.343816	0.914105	0.999611	0.999797	0.999937	0.851075	0.547877	0.994931	0.999671	0.87966	0.99966	1	0.9995	0.996276	1	1	0.407664	-0.233665	-0.471218	-1.41098	-0.409337	0.20127	-0.841001	-0.228442	-0.318863	0.361991	0.110622	-0.0371437	0.573622	0.154864	0.198475
GeneID:100003031	zgc:171592	0.228722	0.0199254	0.0200583	1	0.154206	1	0.0521017	0.708874	0.0873401	1	1	1	1	1	0.618553	0.700481	0.804164	1	0.864813	0.995383	0.999797	0.999937	0.963749	0.869175	0.755745	0.999671	0.874709	0.99966	1	0.9995	0.655198	1	1	1.45855	2.32427	2.28178	-0.750859	1.60254	1.35217	2.105	-0.522488	1.83402	0.72652	1.16117	0.540771	-0.0220002	-0.298975	-0.860168
GeneID:100003036	rabl6b	0.716487	0.0385686	0.0478462	0.508566	0.210012	0.515241	0.00925054	0.999224	0.0266858	0.334501	0.326928	0.686588	0.40015	0.345146	0.00386617	0.0186473	0.264105	0.661374	0.823465	0.995383	0.999797	0.999937	0.867469	0.990136	0.889457	0.999671	0.437042	0.99966	0.887968	0.9995	0.605325	0.937253	0.378361	-0.0542707	-0.219439	-0.207013	-0.136023	0.147948	-0.127909	-0.285045	-0.00013013	-0.239716	-0.130783	-0.139532	-0.113497	-0.122261	-0.134262	-0.291754
GeneID:100003037	cnksr3	0.512378	0.328254	0.000633395	0.991345	0.919413	0.932729	0.294644	0.709171	0.66725	0.519521	0.0149208	0.589997	0.211288	0.262434	0.0732985	0.327639	0.82773	0.552081	0.753885	0.997369	0.999797	0.999937	0.954422	0.873604	0.731794	0.999671	0.805659	0.99966	0.575072	0.9995	0.376049	0.96374	0.637169	-0.158271	0.196602	0.579543	0.00687473	-0.0287711	-0.0417519	0.22984	-0.0878236	0.100626	0.163472	0.483532	0.210065	0.254999	0.241945	0.299228
GeneID:100003049	dus2	0.071432	0.0206452	0.47551	0.363405	0.00151577	0.2496	0.810318	0.00555101	0.15344	0.238466	0.309873	0.72138	0.233086	0.7075	3.62e-05	0.226117	0.401224	0.67495	0.806645	0.995383	0.999797	0.999937	0.739419	0.738064	0.88551	0.999671	0.632518	0.896611	0.280435	0.996624	0.265015	0.647058	0.138535	-0.460396	-0.524432	0.175179	-0.372235	-0.733245	-0.411752	-0.0788123	-0.631931	-0.351534	-0.33408	0.303247	-0.210758	-0.309182	-0.134064	0.790722
GeneID:100003066	ndufa4l2a	0.696934	0.952492	0.901734	0.330871	0.90396	0.739745	0.651206	0.81238	0.383072	0.734102	1	0.430577	0.179475	0.0297186	0.749975	0.60369	0.752647	0.955837	0.815942	0.999354	0.999797	0.999937	0.858908	0.89966	0.368277	0.999671	0.929206	0.99966	1	0.9995	0.956386	0.993945	1	0.224399	0.0356135	-0.067843	0.676211	-0.076612	0.296518	-0.279564	0.129341	0.408462	-0.22463	-0.0311146	-0.617168	-0.641658	-0.968134	-0.168676
GeneID:100003080	ppp4ca	0.168976	0.000872226	0.00911486	0.926437	0.144787	0.53236	0.0508638	0.00555101	0.00161918	0.505581	0.858897	0.745717	0.120724	0.560901	0.462567	0.81579	0.945586	0.282308	0.487775	0.995383	0.999797	0.999937	0.627567	0.896302	0.959139	0.999671	0.8403	0.99966	0.620214	0.9995	0.889876	0.895611	0.139075	-0.231734	-0.463725	-0.36529	-0.0406387	-0.232253	-0.170266	-0.307921	-0.400426	-0.451679	-0.132176	0.0495496	-0.147765	-0.272903	-0.138792	-0.131262
GeneID:100003089	mmp21	0.529974	0.749463	0.600096	1	0.869868	1	0.435174	0.763961	0.366101	1	1	1	1	1	0.563339	0.479367	0.502362	1	1	0.995383	0.999797	0.999937	0.894646	0.83831	0.887379	0.999671	1	0.99966	1	0.9995	0.857269	1	1	-0.564424	-0.265971	-0.409563	-0.32616	0.153166	0.0095941	0.620524	0.246348	-0.731226	-0.0776447	-0.328446	1.10362	1.45332	1.46966	-0.595912
GeneID:100003090	carm1l	0.652942	0.989023	0.886856	0.791648	0.78103	0.901496	0.571607	0.676316	0.357018	0.835662	1	0.994695	0.664124	0.81322	0.922866	0.969184	0.923793	0.971293	0.927778	0.995383	0.999797	0.999937	0.725165	0.856061	0.834389	0.999671	0.894702	0.99966	1	0.9995	0.864323	0.919922	1	0.260488	0.00967077	-0.0800987	-0.29172	0.163927	0.13745	-0.340074	0.221922	-0.474333	0.144963	-0.453011	-0.0190182	-0.53204	-0.315646	-0.109053
GeneID:100003100	sbk3	4.31e-08	2.46e-06	0.00913189	0.00240486	0.51438	0.00835856	4.31e-09	0.000558887	5.42e-23	0.330206	0.148201	0.000895578	1.49e-06	4.31e-05	0.570332	0.119305	0.20725	0.91432	0.701533	0.999354	0.999797	0.999937	0.967718	0.503793	0.665383	0.999671	0.480708	0.99966	0.864316	0.9995	0.861516	0.896372	1	-1.38768	-1.08788	-0.608941	-0.942029	-0.19164	-0.78583	-1.47009	-0.82178	-2.53352	-0.298641	-0.445524	-1.19564	-1.38557	-1.2077	0.269254
GeneID:100003103	si:dkeyp-113d7.10	0.00712987	5.11e-06	0.242597	0.0152782	0.00385296	0.0196447	0.449899	2.95e-05	0.000845059	0.00526071	0.961823	0.997552	0.964486	0.614663	0.118072	0.945775	0.697703	0.930678	0.984392	0.995383	0.999797	0.999937	0.988446	0.848026	0.694781	0.999671	0.817727	0.99966	0.145391	0.9995	0.613272	0.611128	0.0970303	0.695001	1.02984	0.297988	0.768268	0.706307	0.712639	0.228519	0.980068	0.788133	0.731634	-0.0249042	0.00355729	-0.0232212	0.177978	-0.34922
GeneID:100003104	si:ch73-111k22.3	1	0.523503	0.560269	1	0.480721	1	0.0901738	0.68248	0.660459	1	1	1	1	1	0.727937	1	1	1	1	0.995383	0.999797	0.999937	1	1	0.969752	0.999671	1	0.99966	1	0.9995	1	1	1	-1.27273	-0.843993	0.669712	-0.390096	-1.00072	-0.471716	-2.81951	-0.565404	-0.62275	-0.759521	1.25951	0.931412	0.114183	0.310243	0.469806
GeneID:100003113	None	0.83437	0.125588	0.752445	0.422295	0.105634	0.106591	0.827	0.189293	0.815076	0.263868	0.886494	0.883295	0.908256	0.956853	0.164506	0.936076	0.94586	0.695324	0.649001	0.995383	0.999797	0.999937	0.851075	0.981732	0.974678	0.999671	0.889184	0.99966	0.991601	0.9995	0.955972	0.67532	1	-0.101638	0.501291	0.122194	0.468818	0.55234	0.710762	0.104733	0.448337	-0.10354	0.44438	0.0780439	-0.223225	0.0833135	0.0424949	-0.506477
GeneID:100003132	bpifcl	0.607835	0.824898	0.914641	0.587835	0.912267	0.699676	0.0343233	0.319725	0.246768	0.617366	0.847387	0.866137	0.984372	0.771453	0.287611	0.399973	0.882059	0.837188	0.795008	0.999354	0.999797	0.999937	0.988173	0.619429	0.697236	0.999671	0.774549	0.99966	0.525325	0.837879	0.700498	0.946958	1	-0.316452	0.12989	-0.0628997	0.492252	-0.0758266	0.362318	-1.11907	-0.515065	-0.599655	-0.329308	0.155502	-0.402072	0.0271758	-0.30723	-0.68466
GeneID:100003133	GeneID:100003133	0.0487214	1.56e-05	1.25e-05	1	0.0104789	1	6.43e-05	0.374382	0.000187168	1	1	1	1	1	0.904684	0.390542	0.651894	1	0.747237	0.803275	0.999797	0.999937	0.0967454	0.323426	0.796974	0.999671	0.807212	0.99966	1	0.921237	0.55868	1	1	-1.21516	-2.67112	-2.69466	-2.54906	-1.4914	-1.02382	-2.92525	-0.535995	-2.25893	-1.78731	-0.132188	-0.784883	-0.0714634	-0.919759	0.16048
GeneID:100003139	tcirg1a	0.39471	0.0546411	3.14e-08	0.217944	0.891786	0.979361	0.00165138	0.541753	0.603696	0.754975	0.3738	0.93142	0.0662983	0.363724	0.000114053	0.793621	0.527135	0.936779	0.662086	0.995383	0.999797	0.999937	0.921006	0.670033	0.780414	0.999671	0.643549	0.999802	0.93338	0.9995	0.857269	0.994734	0.983934	0.152747	-0.284001	-0.754172	-0.297544	-0.0293276	-0.00979105	-0.478568	-0.105408	0.0928231	-0.0702965	-0.166251	0.0767774	0.318452	-0.210446	-0.586797
GeneID:100003140	GeneID:100003140	0.213269	0.952075	0.83705	0.937546	0.774147	0.866352	0.658786	0.66424	0.47264	0.380015	1	1	0.979279	1	0.0683257	0.152146	0.890844	0.958843	0.641898	0.995383	0.999797	0.999937	0.988494	0.757043	0.761019	0.999671	0.745411	0.99966	1	0.9995	0.741067	1	1	0.889061	-0.0551889	0.163981	-0.160151	0.248316	0.2605	-0.417594	-0.35615	0.526916	-0.801907	0.558588	0.801338	0.0433859	-0.256931	-1.35179
GeneID:100003142	rpz5	0.414104	0.00781052	3.18e-13	0.582995	8.45e-05	0.734477	0.194986	0.0535082	0.0305065	0.03844	0.446882	0.951886	0.693056	0.197003	4.13e-20	0.45278	0.658975	0.0422483	0.665683	0.995383	0.999797	0.999937	0.66954	0.89966	0.523614	0.999671	0.880172	0.99966	0.847165	0.9995	0.8275	0.871265	0.604489	-0.177043	-0.449856	1.09578	-0.193167	-0.666353	-0.126515	0.253233	-0.344295	-0.383217	-0.406426	0.192454	0.0612428	-0.111835	-0.266624	1.28446
GeneID:100003157	zbtb18	0.354225	0.0490134	0.0218464	0.575025	0.000112085	0.707579	0.232747	0.011465	0.603239	0.050808	0.00749134	0.524399	0.230868	0.880195	1.81e-11	0.400557	0.982968	0.469754	0.752465	0.995383	0.999797	0.999937	0.925068	0.999613	0.959881	0.999671	0.992134	0.99966	0.720394	0.9995	0.624515	0.922556	0.638465	0.178966	0.310382	-0.349918	0.177033	0.588028	0.124427	-0.215224	0.396708	0.100804	0.349156	-0.474844	-0.205389	-0.220511	-0.0454357	-0.897454
GeneID:100003167	ackr4a	0.534668	0.571542	4.09e-06	0.326045	0.0460954	0.655355	0.124493	0.693715	0.233815	0.0522056	0.883951	0.685277	0.997741	0.204821	1.76e-05	0.706519	0.998291	0.72522	0.78199	0.995383	0.999797	0.999937	0.966127	0.838799	0.925	0.999671	0.903562	0.99966	0.936286	0.9995	0.908525	0.878993	1	-0.327655	-0.267721	1.59055	-0.724038	-0.879364	-0.370144	0.6658	-0.198851	0.512118	-0.940599	0.108801	0.63345	0.00383467	0.904264	1.92312
GeneID:100003170	mark1	0.108247	0.0015416	0.0058165	0.0301362	0.053345	0.0199213	0.100664	0.0503206	0.0160869	0.00095663	0.21261	0.975641	0.693421	0.317799	0.0143351	0.921879	0.76446	0.930678	0.70454	0.995383	0.999797	0.999937	0.914012	0.979679	0.907219	0.999671	0.835268	0.99966	0.754605	0.9995	0.828507	0.919922	0.659098	0.603677	0.996879	0.867865	0.962082	0.675985	0.962138	0.598347	0.665736	0.800473	1.13292	0.524533	0.0502449	0.193072	0.383381	-0.681127
GeneID:100003182	GeneID:100003182	0.294888	0.0788827	0.0024625	0.99982	0.0741677	0.383509	0.0782837	0.0638041	0.48236	0.82833	0.466308	0.980477	0.651653	0.949789	0.0770891	0.911507	0.941694	0.918954	0.939492	0.995383	0.999797	0.999937	0.982331	0.668308	0.994931	0.999671	0.834776	0.99966	0.690116	0.9995	0.827973	0.890795	0.766877	0.193292	0.270962	0.430328	0.000174839	0.288618	0.227262	0.297598	0.28856	0.127975	-0.0550837	-0.142071	-0.0192154	-0.116689	0.0222105	0.267248
GeneID:100003205	trmt61b	0.381355	0.372304	0.867607	0.655514	0.897474	0.925727	0.438915	0.0752044	0.924115	0.544399	0.236769	0.976196	0.427232	0.335296	0.664185	0.941968	0.672537	0.694062	0.74823	0.995383	0.999797	0.999937	0.995523	0.432687	0.811266	0.999671	0.69289	0.99966	0.719814	0.9995	0.857269	0.802921	0.425935	0.204746	-0.188122	-0.0404372	-0.183138	0.036378	-0.0460572	-0.184864	0.34769	0.0253602	-0.160717	-0.299659	0.0385969	-0.265554	-0.308961	0.125704
GeneID:100003206	arf6b	0.134643	0.221106	0.0200583	0.699684	0.203735	0.814813	0.477046	0.298516	0.446266	0.954137	0.0214393	0.615596	0.0170744	0.320511	0.00423803	0.592209	0.289478	0.710378	0.785917	0.999354	0.999797	0.999937	0.711488	0.78362	0.995883	0.999671	0.895434	0.99966	0.945059	0.9995	0.985447	0.951065	0.869314	0.228788	0.174142	0.30068	0.114186	-0.190662	0.0731803	0.119372	-0.155624	0.119146	0.0144228	0.361904	-0.165194	-0.328293	-0.181474	0.371155
GeneID:100003209	ifitm1	0.69742	0.932106	0.334	1	0.8531	1	1.81e-05	0.794034	0.496124	1	1	1	1	1	0.670225	0.161231	0.336258	1	1	0.947652	0.999797	0.999937	0.432244	0.850825	0.669277	0.999671	1	0.99966	1	0.703615	0.693704	1	1	0.49522	0.111691	0.918977	-0.175545	0.24469	-0.600599	3.42896	0.312825	0.72951	-0.167293	3.34995	-0.489352	1.70673	-0.334274	0.44972
GeneID:100003220	cacng6b	0.0445744	0.000242574	0.000175797	0.00980738	0.000373298	0.0212525	0.650094	4.43e-05	0.267812	0.00281712	0.357291	0.790984	0.881478	0.113436	0.733763	0.72372	0.925036	0.539319	0.902862	0.999354	0.999797	0.999937	0.774012	0.998857	0.915305	0.999671	0.902001	0.99966	0.228297	0.9995	0.986022	0.569417	0.446988	0.771169	1.2051	1.21034	1.14914	1.21229	1.00969	-0.216714	1.36902	0.432306	1.10578	0.442784	-0.27714	-0.0964216	-0.579367	-0.130774
GeneID:100003223	ppp1cb	0.811505	0.406111	3.57e-05	0.806014	0.189711	0.942054	0.922113	0.450086	0.495762	0.839182	0.207543	0.62004	0.146701	0.862728	0.00070865	0.869184	0.369649	0.935778	0.945152	0.995988	0.999797	0.999937	0.977981	0.894954	0.978634	0.999671	0.753634	0.99966	0.65434	0.9995	0.780007	0.988081	0.396951	0.0336968	0.0901218	-0.369032	-0.0590301	0.141361	-0.0184043	-0.0150645	0.0850986	0.0784395	-0.0320817	-0.160847	0.110638	0.15417	0.0317489	-0.28553
GeneID:100003232	None	0.0132962	0.811726	4.89e-06	0.60841	0.0346065	0.972207	0.814622	0.757422	0.963043	0.174556	0.384072	0.717861	0.778719	0.0319208	0.832258	0.758851	0.180518	0.68721	0.472723	0.995383	0.999797	0.999937	0.103032	0.982624	0.763674	0.999671	0.800451	0.967524	0.638402	0.9995	0.623423	0.466019	0.413785	-0.314125	-0.0363522	-0.494488	-0.124936	-0.261251	0.0113828	0.039687	0.0469256	-0.007924	-0.194291	-0.14462	0.116899	-0.0591492	0.258857	-0.0331041
GeneID:100003238	si:dkey-210j14.3	0.429866	0.00800824	3.08e-08	0.638111	0.0172182	0.625167	0.000164553	0.158181	0.12197	0.0717701	0.808147	0.97058	0.656419	0.910439	0.0408691	0.981073	0.96166	0.265638	0.716916	0.995383	0.999797	0.999937	0.717998	0.970719	0.837855	0.999671	0.871777	0.99966	0.910802	0.9995	0.86694	0.952052	0.997552	-0.235852	-0.621026	-1.2502	-0.236923	-0.58839	-0.230476	-0.925922	-0.358555	-0.394069	-0.499704	-0.100926	-0.0556778	-0.185367	-0.058855	-0.528073
GeneID:100003245	nat16	0.00076464	1.2e-06	0.0191831	0.000231516	1.88e-06	0.000733027	0.252511	1.19e-08	0.0205409	9.78e-06	0.631434	0.333776	0.512017	0.774501	0.0643827	0.759941	0.289126	0.354651	0.660853	0.995383	0.999797	0.999937	0.861347	0.854903	0.994931	0.999671	0.881035	0.99966	0.196268	0.9995	0.970353	0.520291	0.700365	1.15246	1.4895	0.755596	1.4362	1.51353	1.27631	0.44088	1.80267	0.780178	1.47136	0.257184	-0.5119	-0.288953	0.155651	-0.55161
GeneID:100003254	mta3	0.804028	0.919728	0.0179374	0.931285	0.310431	0.933461	0.669345	0.750674	0.984039	0.889226	1	0.938769	0.941739	1	0.409112	0.96469	0.759615	0.307864	0.82746	0.996835	0.999797	0.999937	0.751133	0.856607	0.767751	0.999671	0.727687	0.99966	1	0.9995	0.875818	1	1	-0.234916	0.0898013	-1.78281	-0.172293	0.719408	0.139913	0.372733	-0.263897	-0.0187964	-0.156105	-0.0541481	0.285787	0.111424	0.0205091	-0.686276
GeneID:100003272	stox2b	0.157861	0.427738	1.23e-10	0.761032	0.776088	0.96324	0.303356	0.452676	0.0506381	0.993312	0.289899	0.776698	0.00227171	0.143595	5.14e-30	0.266223	0.947736	0.0593341	0.202559	0.999354	0.411059	0.999937	0.991401	0.881988	0.924995	0.999671	0.725101	0.99966	0.899009	0.9995	0.985938	0.922846	0.8145	-0.119396	0.0650578	-0.422396	0.0525369	0.0285225	-0.0094846	0.0887618	0.0636589	0.147217	0.00122012	-0.103931	0.0639991	0.200973	0.122022	-0.711131
GeneID:100003275	si:ch211-261a10.5	0.783616	0.978197	0.830869	1	0.895486	1	0.967465	0.626346	0.991301	1	1	1	1	1	0.529935	0.927395	0.807772	1	0.999568	0.999354	0.999797	0.999937	0.970416	0.994725	0.785673	0.999671	0.946571	0.979993	1	0.9995	0.966317	1	1	-0.344971	-0.035369	0.225509	-0.916197	-0.168175	0.33432	0.0605366	-0.524971	0.0132535	0.131542	0.177912	-0.342151	0.0597086	0.0198173	0.61937
GeneID:100003277	kbtbd3	0.410524	0.153688	0.883418	0.79678	0.880407	0.865228	0.0841604	0.468783	0.199632	0.802859	0.94272	0.956572	0.674609	0.95071	0.000407732	0.276464	0.573037	0.197377	0.705745	0.995383	0.999797	0.999937	0.783209	0.936433	0.946757	0.999671	0.934315	0.99966	0.815001	0.9995	0.984198	0.896126	1	-0.260404	-0.378233	-0.0473575	0.158715	-0.055217	-0.10435	-0.489699	-0.212504	-0.356653	-0.0999138	-0.0353709	0.106276	0.219221	0.044629	-1.01547
GeneID:100003278	cacng7b	0.792627	0.112713	0.218827	0.899298	0.786028	0.449495	0.0607899	0.35651	0.883317	0.261816	1	0.0772828	0.713735	0.192101	0.252938	0.951113	0.935958	0.267435	0.234656	0.995383	0.888854	0.999937	0.119922	0.12691	0.88551	0.999671	0.971821	0.99966	1	0.9995	0.987968	0.965253	1	-0.182181	-0.820509	-0.633181	0.169653	-0.179313	-0.672264	-1.09318	-0.506224	-0.096685	-0.702009	0.0651503	-1.27813	-0.299913	-0.79261	-0.620826
GeneID:100003291	GeneID:100003291	0.596202	0.359442	0.501858	0.446196	0.936662	0.948247	0.518175	0.942284	0.632487	0.587109	0.578451	0.68905	0.944628	0.194998	0.846901	0.658284	0.623131	0.943193	0.983268	0.995383	0.999797	0.999937	0.642948	0.762436	0.963384	0.999671	0.977801	0.99966	0.816787	0.9995	0.738727	0.899747	0.773671	-0.134736	0.188221	0.139988	0.266755	-0.0231395	0.0329103	0.157783	-0.0192931	0.112344	0.144152	0.149293	0.178441	-0.0266905	0.263862	-0.042937
GeneID:100003307	si:ch211-226m7.4	0.385851	0.806643	0.164293	0.986226	0.843717	0.867372	0.75237	0.122691	0.399112	0.750778	1	0.871679	0.970831	1	0.669847	0.963688	0.890908	0.954779	0.863461	0.995383	0.999797	0.999937	0.867904	0.867362	0.746166	0.999671	0.91161	0.99966	1	0.9995	0.978902	1	1	-0.572933	0.157402	0.690779	-0.0281867	-0.143289	-0.211153	-0.238243	-0.887389	-0.517259	0.244108	-0.0393267	0.357945	0.0491291	-0.0460573	0.296433
GeneID:100003313	llph	0.982023	0.590464	0.0315613	0.821055	0.585722	0.990652	0.00476422	0.15308	0.997631	0.402633	0.39736	0.634716	0.559276	0.878504	6.31e-05	0.322205	0.770796	0.658571	0.968585	0.995383	0.999797	0.999937	0.740485	0.982624	0.991975	0.999671	0.983988	0.99966	0.7625	0.9995	0.707627	0.925009	0.317822	-0.00896169	-0.148511	0.487375	-0.133239	-0.160323	-0.00713733	0.657372	-0.357339	0.00101642	-0.256442	0.286454	-0.261585	-0.197839	-0.068118	0.792302
GeneID:100003326	im:7160594	0.0218386	0.179263	0.0456816	0.659204	0.000428236	0.888032	0.882657	0.0131009	0.978648	0.286804	0.0018193	0.0147999	0.000712854	0.562864	0.158181	0.343419	0.864359	0.885208	0.801876	0.437562	0.999797	0.999937	0.20323	0.988587	0.899307	0.999671	0.976862	0.99966	0.82191	0.9995	0.799923	0.810263	0.338373	-0.40796	-0.230439	0.314653	-0.155349	-0.571445	0.0574953	0.0367822	-0.406656	0.00611883	-0.218518	0.545504	0.491889	0.525076	0.157117	0.250432
GeneID:100003329	cacng8b	0.965103	0.159484	2.69e-05	0.871393	0.263924	0.778027	0.0668195	0.934687	0.0856146	0.846743	0.0875981	0.833303	0.788472	0.0586385	1.28e-06	0.993707	0.76446	0.0987707	0.571521	0.995383	0.999797	0.999937	0.786558	0.925673	0.639433	0.999671	0.74134	0.99966	0.740131	0.9995	0.690891	0.990431	0.490668	0.0121281	-0.243693	-0.649468	-0.0730291	0.207315	0.104386	-0.33262	-0.0189823	-0.300525	-0.0523727	-0.340029	-0.125061	0.0785071	-0.337657	-0.723626
GeneID:100003330	mrap2a	0.371244	0.0678064	0.838571	0.933103	0.0878567	0.934648	0.832315	0.176761	0.677408	0.128215	0.979035	0.841688	0.782625	0.654176	0.0734119	0.600122	0.728628	0.147526	0.726698	0.995383	0.999797	0.999937	0.640184	0.691209	0.445462	0.999671	0.751874	0.99966	0.412472	0.594398	0.593576	0.888462	1	0.288064	0.475115	-0.0682106	0.068807	0.471727	0.0572035	-0.0848075	0.374745	0.139753	0.466948	-0.0131964	0.209901	0.142347	-0.219098	-0.582817
GeneID:100003333	lrch4	0.830017	0.337526	0.01048	0.853039	0.226943	0.774361	0.667484	0.173616	0.982076	0.794359	0.0352364	0.973383	0.111846	0.891876	0.0340669	0.0708202	0.62396	0.742768	0.581837	0.995383	0.999797	0.999937	0.454524	0.615973	0.993243	0.999671	0.987346	0.99966	0.948422	0.9995	0.931061	0.95276	0.803805	0.0301175	-0.0999143	-0.234991	0.0475015	-0.129264	0.0611925	0.0559652	0.137613	0.00304322	0.0390767	-0.232685	0.0198069	0.172917	0.0272736	-0.212116
GeneID:100003342	il12rb2l	0.0554922	0.19861	0.91641	0.452876	0.915271	0.584716	0.0620746	0.728885	0.89408	0.750247	0.877158	0.300101	0.352097	0.987001	0.0222717	0.826522	0.592289	0.949012	0.953327	0.995383	0.999797	0.999937	0.995523	0.978689	0.823534	0.999671	0.704659	0.99966	0.939463	0.9995	0.969515	0.981483	1	-0.451671	-0.284769	0.0278257	-0.303666	0.0329658	-0.222636	-0.447916	0.0892838	0.038179	0.100085	-0.0527893	0.334782	0.241216	-0.00787858	-0.442661
GeneID:100003346	znf541	0.65054	0.232585	0.251643	0.452149	0.0695401	0.981706	0.120148	0.84454	0.805059	0.0727539	1	0.721781	0.958613	0.921137	3.61e-09	0.11721	0.12679	0.0230676	0.0995741	0.995383	0.999797	0.999937	0.617076	0.594641	0.981155	0.999671	0.896028	0.99966	1	0.9995	0.894301	0.88314	1	0.404295	-0.986208	-0.929067	0.89185	1.19672	-0.0407264	-1.64774	0.175247	-0.233692	1.2837	-0.210179	-0.497963	0.0574292	-0.101861	-4.00688
GeneID:100003349	si:cabz01036022.1	0.962559	0.743325	0.000921987	0.982789	0.889821	0.860859	0.47038	0.956943	0.457956	0.939973	1	0.0359432	0.246626	0.201127	0.702569	0.937947	0.697703	0.907602	0.972217	0.995383	0.999797	0.999937	0.95427	0.730295	0.87814	0.999671	0.896944	0.99966	1	0.9995	0.871286	0.919922	1	0.0361857	0.186707	1.35979	0.0345458	-0.0954882	-0.200512	-0.446371	0.0367174	0.395678	-0.062698	-0.354547	1.36177	0.797921	0.864102	0.255312
GeneID:100003353	tox4b	0.8943	0.0818047	0.536822	0.748406	0.761225	0.941058	0.132765	0.0568535	0.991543	0.551924	0.00826041	0.952596	0.771139	0.766119	0.0395872	0.272607	0.18595	0.979	0.99417	0.995383	0.999797	0.999937	0.9361	0.622152	0.959139	0.999671	0.935535	0.99966	0.975309	0.9995	0.671037	0.865086	0.721057	0.0301168	0.254659	0.0999486	-0.107384	0.0592778	-0.027888	-0.240172	0.281779	-0.00211443	0.119177	-0.426344	-0.0497747	0.0709576	0.0728746	-0.269233
GeneID:100003354	brpf3b	0.193083	0.780338	0.894904	0.930646	0.304593	0.769773	0.452387	0.973886	0.328825	0.679652	0.915007	0.977447	0.740773	0.83784	0.760322	0.515056	0.611361	0.725893	0.964868	0.995383	0.999797	0.999937	0.899263	0.766859	0.93794	0.999671	0.892812	0.99966	0.346117	0.9995	0.996637	0.979517	0.742946	-0.194604	0.0447028	0.0216622	0.0339293	-0.150974	0.0833654	0.12022	0.00608952	-0.14162	-0.0778979	-0.0256203	-0.0197965	-0.0760832	-0.0510839	-0.0482711
GeneID:100003363	rab9b	0.050601	0.00192669	0.0103419	0.245759	0.00456748	0.359278	0.708923	0.00305337	0.095387	0.0239171	0.537208	0.787671	0.833936	0.564905	0.898316	0.961758	0.932528	0.661797	0.779648	0.995383	0.999797	0.999937	0.90991	0.918617	0.883727	0.999671	0.785039	0.99966	0.422369	0.9995	0.788046	0.739585	0.0902545	0.651109	0.896749	0.743171	0.579348	0.859978	0.464093	-0.157406	0.880973	0.532748	0.760626	-0.280348	-0.266513	-0.12265	0.264769	-0.0516451
GeneID:100003376	slc7a3b	0.76446	0.262721	0.186086	0.851636	0.0284865	0.955291	0.722717	0.186359	0.171392	0.416445	0.0646343	0.968193	0.721138	0.802824	0.863648	0.669627	0.864359	0.931336	0.91509	0.995383	0.999797	0.999937	0.941158	0.856226	0.512234	0.999671	0.862609	0.99966	0.188071	0.9995	0.427216	0.969526	0.516341	0.0796876	0.222685	0.251561	0.0933424	0.418073	-0.0285361	0.0919463	0.263045	0.273617	0.197896	-0.403786	0.0556536	0.131483	0.0997735	0.0491687
GeneID:100003383	pmvk	0.695088	9.49e-08	0.000147305	0.528478	0.340311	0.406627	0.151414	0.019321	0.0660568	0.442617	0.10245	0.999873	0.560067	0.913393	0.000846485	0.601844	0.505962	0.16322	0.952737	0.999354	0.999797	0.999937	0.326126	0.892683	0.329393	0.999671	0.0157742	0.821479	0.181753	0.530612	0.474599	0.796484	1	0.125629	1.04676	0.768504	0.283561	0.251128	0.325977	0.373349	0.519208	0.42968	-0.245307	-0.39927	-0.000319947	-0.320637	0.077199	1.19571
GeneID:100003386	si:ch211-254n4.3	0.409569	0.603116	0.847371	0.717014	0.397032	0.550499	0.37805	0.765715	0.420396	0.766585	0.995219	0.293899	0.23092	0.750895	0.184955	0.959452	0.880624	0.395124	0.96707	0.995383	0.999797	0.999937	0.99081	0.563089	0.978444	0.999671	0.72796	0.99966	0.619805	0.9995	0.826748	0.780488	1	0.466031	0.281107	0.111876	0.373448	0.451977	0.512812	0.493063	0.175592	0.424767	0.212449	0.00435283	0.620125	0.518429	-0.206315	-0.531622
GeneID:100003387	spata2l	0.142728	0.0569771	0.00024243	0.941628	0.172527	0.789907	0.361227	0.0908012	0.00490769	0.778622	0.209875	0.705303	0.168108	0.804687	0.000586128	0.607757	0.802865	0.991839	0.598326	0.995383	0.999797	0.999937	0.737924	0.904221	0.859971	0.999671	0.943416	0.99966	0.965087	0.9995	0.771063	0.959152	0.930419	0.384619	0.438011	0.773805	0.0520565	0.345249	0.139401	0.253001	0.404168	0.63229	-0.102022	-0.365597	0.258126	0.399786	0.117467	0.78838
GeneID:100003410	None	0.739728	0.0137789	0.99046	0.808508	0.0149238	0.126211	0.451564	0.0341343	0.00833246	0.174556	0.256291	0.868091	0.680823	0.466098	0.829805	0.780354	0.753043	0.830519	0.870817	0.995383	0.999797	0.999937	0.965197	0.968504	0.323444	0.999671	0.437094	0.974225	0.253865	0.9995	0.148527	0.487963	1	0.108639	0.53868	0.00386354	0.139715	0.556178	0.491029	0.219481	0.481728	0.586916	0.371485	-0.303934	-0.180319	-0.186199	0.269103	-0.0747599
GeneID:100003412	zgc:172139	0.796729	0.0148994	0.260736	0.617715	0.225152	0.726239	0.358499	0.872405	0.247519	0.335166	0.582611	0.894855	0.775036	0.0434217	0.773004	0.715423	0.936125	0.91432	0.90695	0.995383	0.999797	0.999937	0.915074	0.894954	0.959139	0.999671	0.758764	0.99966	0.970495	0.9995	0.693864	0.71599	0.727213	0.104055	0.657791	0.326096	0.287191	0.376937	0.20819	0.306175	0.0608885	0.353949	0.340717	0.233909	0.168844	0.144315	0.591921	-0.100439
GeneID:100003413	kdm4aa	0.00244184	0.000118925	0.115321	0.12839	0.00975622	0.213095	0.194733	6.64e-05	1.52e-05	0.0865894	0.945281	0.0411249	1.38e-06	0.0004632	0.000287246	0.0144233	0.0470258	0.913099	0.883976	0.995383	0.999797	0.999937	0.999162	0.921167	0.871712	0.999671	0.866036	0.99966	0.848079	0.9995	0.98554	0.944842	0.81562	0.406267	0.46419	0.205435	0.297964	0.338048	0.244586	0.191717	0.492961	0.523824	0.257536	0.0179509	0.313344	0.493743	0.394057	-0.396254
GeneID:100003419	abhd17ab	0.738581	0.990096	0.567758	0.928207	0.360232	0.809034	0.117247	0.75481	0.148384	0.365067	0.0140929	0.809801	0.902103	0.941047	0.0894739	0.686482	0.100372	0.773969	0.908656	0.995383	0.999797	0.999937	0.881387	0.856327	0.851328	0.999671	0.73795	0.99966	0.798955	0.9995	0.956922	0.877339	0.980284	-0.0676322	0.00288609	-0.092446	-0.0390939	-0.152213	0.0794422	-0.246876	0.0569213	-0.221776	-0.166784	-0.39948	-0.137852	0.0422355	-0.0269953	0.288489
GeneID:100003431	plekhb2	0.644175	0.00720114	0.00911829	0.908702	0.283428	0.936822	0.50604	0.250781	5.25e-05	0.811941	0.553412	0.817792	0.401988	0.918069	0.000591561	0.000584887	0.00137433	0.260413	0.606975	0.995383	0.999797	0.999937	0.802852	0.583585	0.982429	0.999671	0.835268	0.99966	0.784225	0.9995	0.515453	0.974854	0.664519	0.151703	0.626472	0.599399	0.0796112	0.295089	0.0500856	0.203512	0.304655	0.918319	-0.0924262	-0.218214	0.246543	0.34959	0.068043	1.00756
GeneID:100003436	si:dkey-6n21.12	0.0571273	0.0444067	0.000230089	0.807031	0.253814	0.291422	0.197949	0.284738	0.0631421	0.431223	0.171852	0.866137	0.843047	0.952014	8.79e-06	0.985794	0.446259	0.223286	0.967292	0.998504	0.999797	0.999937	0.981329	0.954407	0.994525	0.999671	0.96215	0.864043	0.81278	0.992755	0.648677	0.869178	0.888635	0.343408	0.328484	0.552996	0.101345	0.212487	0.276652	0.245978	0.19469	0.316668	0.172388	0.269532	-0.101543	-0.0582989	0.0203672	0.61038
GeneID:100003446	None	0.859271	0.101186	0.707924	0.446886	0.0725699	0.880198	0.682745	0.0356298	0.222533	0.599977	0.722382	0.859241	0.090593	0.761602	0.0110792	0.84833	0.700881	0.714354	0.591725	0.995383	0.999797	0.999937	0.396685	0.502533	0.719564	0.999671	0.988823	0.99966	0.225133	0.9995	0.66379	0.989944	0.481356	-0.0548757	0.340416	0.0908736	0.289207	0.38687	0.0768823	-0.117084	0.431726	0.272248	0.151958	-0.115237	-0.132518	0.345537	-0.103831	-0.468189
GeneID:100003450	si:dkey-246i14.3	0.617274	0.128315	0.978475	0.937546	0.417039	0.920893	0.325699	0.0271185	0.302226	0.626385	0.658375	0.802437	3.73e-05	0.955537	0.00886581	0.058219	0.000610282	0.773969	0.498179	0.995383	0.999797	0.999937	0.902962	0.949586	0.745107	0.999671	0.985058	0.99966	0.708247	0.9995	0.66379	0.843411	0.651696	0.104104	0.242712	-0.00563549	0.0374042	0.149174	0.0402659	0.180776	0.344039	0.179029	0.107881	0.109175	0.149757	0.618358	-0.0229138	0.487565
GeneID:100003472	si:ch73-174h16.5	0.760087	0.588291	0.894839	0.991413	0.486253	0.974848	0.0427328	0.90587	0.517226	0.322256	1	0.956985	0.846816	0.508013	0.681638	0.877725	0.812353	0.976022	0.981701	0.995383	0.999797	0.999937	0.993065	0.799421	0.832063	0.999671	0.659875	0.99966	1	0.9995	0.595314	0.955744	1	0.178548	0.259296	0.0701984	0.0146596	0.343021	0.0353237	-1.02466	-0.0674702	-0.329042	0.505012	-0.18495	-0.153815	0.166913	-0.466496	0.217705
GeneID:100003476	fam117bb	0.920652	0.683106	0.0840886	0.802578	0.588651	0.852216	0.00320642	0.374644	0.64709	0.324098	0.777303	0.968995	0.207896	0.961603	0.897174	0.414437	0.951262	0.995058	0.944283	0.999354	0.999797	0.999937	0.99625	0.928583	0.983698	0.999671	0.957295	0.99966	0.97406	0.9995	0.938473	0.896542	0.444267	0.0445083	-0.13835	0.469046	-0.173132	0.187177	0.123828	0.8026	0.2753	0.158107	0.342549	-0.135649	0.0617906	0.359643	-0.0269326	-0.0414846
GeneID:100003481	ppm1bb	0.826052	0.62159	0.112932	0.989468	0.734813	0.887674	0.776925	0.592133	0.503623	0.953951	0.663205	0.861723	0.737656	0.851367	0.994001	0.45974	0.761821	0.763321	0.880984	0.995383	0.999797	0.999937	0.916644	0.984234	0.991531	0.999671	0.958752	0.99966	0.844862	0.9995	0.789516	0.910067	0.678181	-0.0368139	0.0668249	-0.182369	0.00495396	0.0512841	-0.040576	0.0459789	0.0735954	-0.0907691	0.0122967	-0.0799279	0.0877261	0.0750241	-0.0470777	-0.0013459
GeneID:100003490	zgc:162898	0.436959	0.64293	0.296418	1	0.0392524	1	0.881275	0.377517	0.118926	1	1	1	1	1	0.389678	0.281208	0.945586	1	0.896631	0.995383	0.999797	0.999937	0.999892	0.958414	0.85842	0.999671	0.9498	0.80152	1	0.544875	0.927433	1	1	0.661711	-0.408507	0.74102	-0.170575	1.4014	-0.0800219	0.163994	0.671598	1.09464	0.339033	-0.73769	-1.6866	0.449668	-0.488743	0.802166
GeneID:100003493	2021-03-09	0.232527	0.00236473	3.82e-21	0.821819	0.901225	0.553036	0.480986	0.0313267	0.0710368	0.0690142	0.953377	0.976155	0.551843	0.997844	7.35e-14	0.637304	0.0427301	0.626001	0.59799	0.995383	0.999797	0.999937	0.724309	0.971964	0.906065	0.999671	0.838431	0.99966	0.427332	0.9995	0.736992	0.851621	0.187675	-0.187529	-0.389651	-1.13913	-0.0757223	-0.0244616	-0.149705	-0.118753	-0.291051	-0.251219	-0.279733	-0.0157138	-0.0250415	0.13218	0.000739355	-1.00712
GeneID:100003514	prkcg	0.0950905	0.0862503	0.828455	0.880708	0.0196547	0.533269	0.30227	0.894229	0.0181815	0.202485	0.443166	0.929079	0.727588	0.31097	0.121135	0.235175	0.407869	0.833985	0.498179	0.996569	0.999797	0.999937	0.929145	0.512643	0.709302	0.999671	0.6553	0.99966	0.505563	0.9995	0.88175	0.799803	1	0.537865	0.501155	0.079661	0.122955	0.681542	-0.35824	0.360505	0.0535302	0.677525	0.449006	-0.280992	-0.14773	0.182107	-0.427288	-0.539083
GeneID:100003520	ppfia1	0.000946219	0.000118923	0.00170923	0.309841	0.000263198	0.233165	0.480114	3.15e-05	0.00332655	0.0277405	0.88104	0.984573	0.957024	0.572654	0.000408962	0.00226812	0.000206297	0.614339	0.897465	0.995383	0.999797	0.999937	0.926318	0.271682	0.750696	0.999671	0.672686	0.99966	0.134132	0.9995	0.545647	0.865426	0.152072	-0.535468	-0.567551	-0.463223	-0.273849	-0.55967	-0.28767	-0.138488	-0.628901	-0.452678	-0.386435	0.0448432	0.0144595	0.0188809	-0.133021	-0.481621
GeneID:100003524	retreg1	0.752848	0.965098	0.0314411	0.975076	0.236685	0.987982	0.62536	0.987897	0.0312936	0.67911	0.685333	0.468936	0.447318	0.123114	0.135452	0.893528	0.848657	0.16322	0.993477	0.995383	0.999797	0.999937	0.977653	0.925673	0.862617	0.999671	0.94231	0.99966	0.697552	0.9995	0.97667	0.852343	1	0.196454	-0.0275854	0.892631	0.0467678	-0.606093	-0.018039	-0.29841	-0.00925153	0.93259	-0.272859	0.267999	0.66081	0.502033	0.816066	0.7128
GeneID:100003530	GeneID:100003530	0.955062	0.424968	0.306525	0.600344	0.164056	0.968432	0.094054	0.371252	0.0142272	0.173831	0.00706561	0.7772	0.204454	0.915215	0.825397	0.00362794	0.586643	0.408262	0.132818	0.929416	0.999797	0.999937	0.701904	0.420935	0.77603	0.999671	0.93446	0.99966	0.287156	0.9995	0.71829	0.933687	0.768765	-0.0254651	0.240798	0.290905	-0.288523	-0.414123	-0.0306296	0.486788	0.272813	0.658305	-0.443491	-0.802192	-0.238678	-0.408461	0.0590107	0.0748334
GeneID:100003534	GeneID:100003534	0.388816	0.333522	0.954176	0.334268	0.821673	0.719545	0.832549	0.572434	0.553223	0.686382	1	0.941174	0.964871	1	0.370956	0.601464	0.822123	0.962208	0.946571	0.995383	0.999797	0.999937	0.954469	0.638836	0.883727	0.999671	0.888972	0.99966	1	0.9995	0.930149	1	1	-0.475239	-0.468408	-0.0327053	-0.783942	0.135223	-0.337451	0.133717	0.287031	-0.316634	-0.262116	0.215014	-0.293465	0.0697021	0.397116	0.77592
GeneID:100003537	ciita	0.785032	0.201432	0.00566135	0.719289	0.263858	0.892441	0.649327	0.91445	0.00425649	0.317504	1	0.434521	0.47197	0.978623	0.865487	0.867247	0.578667	0.97418	0.975384	0.995383	0.999797	0.999937	0.973071	0.959731	0.760981	0.999671	0.997642	0.99966	1	0.9995	0.904075	0.921401	1	0.172063	0.577021	1.10035	-0.378939	-0.590444	-0.155433	0.274071	0.0654542	1.17378	-0.594742	0.351284	0.759362	0.538546	-0.0359464	0.126923
GeneID:100003539	tacr1a	0.252281	0.552135	0.809542	0.980116	0.367241	0.513964	0.685306	0.680386	0.796764	0.475254	1	0.788453	0.713735	0.0923897	0.375039	0.794006	0.921485	0.958843	0.817635	0.995383	0.999797	0.999937	0.982839	0.938766	0.978764	0.999671	0.889184	0.968794	1	0.9995	0.663348	0.940549	1	-1.01052	-0.474283	0.18963	0.0563406	0.646857	0.740466	-0.398249	0.322957	-0.230951	0.595741	-0.690874	-0.396389	-0.283846	-0.890538	-0.477855
GeneID:100003543	GeneID:100003543	0.564987	0.652378	0.0315315	0.6492	0.606031	0.57364	0.795298	0.453784	0.264217	0.221414	0.562655	0.873587	0.165666	0.0631988	0.889181	0.948861	0.869816	0.938881	0.684349	0.995383	0.999797	0.999937	0.99625	0.946632	0.96295	0.999671	0.973669	0.99966	0.326137	0.883255	0.71829	0.70588	1	0.3166	0.22759	0.85109	0.40421	0.273655	0.447916	0.160122	0.359525	0.51233	0.617956	0.343562	0.352645	0.830959	1.02535	-0.0991229
GeneID:100003546	colgalt2	0.00218114	0.0279424	0.0481008	0.89034	3.78e-07	0.469411	0.000144302	1.25e-07	0.00245078	0.473424	0.0191286	0.657373	0.127431	0.870256	0.773004	0.95289	0.938687	0.945752	0.926873	0.995383	0.999797	0.999937	0.993707	0.973773	0.887744	0.999671	0.989918	0.99966	0.799631	0.9995	0.858007	0.915987	0.914521	-0.617355	-0.417575	-0.372814	-0.073453	-0.94877	-0.248468	-0.737921	-0.989846	-0.574566	-0.183717	0.504371	-0.22133	-0.341593	0.062721	-0.0708005
GeneID:100003547	arhgap15	0.0255613	0.150472	0.314301	0.493958	0.0146706	0.436554	0.466532	0.186209	0.311775	0.175715	1	0.903286	0.866072	1	0.266092	0.835557	0.829575	0.418667	0.475992	0.995383	0.999797	0.999937	0.0193605	0.451413	0.972834	0.999671	0.986319	0.99966	1	0.9995	0.457695	1	1	1.33365	0.851158	0.620494	0.755258	1.37125	0.78729	0.551652	0.808006	0.659899	0.929331	-0.635266	0.272801	0.162545	0.163225	0.584689
GeneID:100003553	dis3	0.674546	0.462402	0.00135735	0.575025	0.951873	0.724331	0.494523	0.215744	0.457956	0.157145	0.895698	0.566307	0.789304	0.898712	0.975565	0.810988	0.963223	0.741251	0.762352	0.995383	0.999797	0.999937	0.950199	0.887659	0.960329	0.999671	0.910164	0.99966	0.970608	0.9995	0.70643	0.962663	1	0.13682	0.19568	0.681682	0.268051	0.0225054	0.178747	0.210557	0.310898	-0.21381	0.394996	0.0516103	0.488276	-0.210795	-0.111475	0.0181608
GeneID:100003558	ablim1a	0.623529	0.993664	1.26e-07	0.191111	0.391698	0.765546	0.749086	0.0111943	0.676226	0.954137	0.0121637	0.968995	0.970784	0.492472	2.2e-28	0.000155342	0.0243861	0.652544	0.964174	0.995383	0.999797	0.999937	0.909131	0.999042	0.991579	0.999671	0.989789	0.99966	0.910801	0.9995	0.71798	0.978414	0.963565	0.116061	-0.00213853	-0.839704	-0.365398	0.176909	0.116344	-0.0784287	0.443488	0.093013	-0.0188239	-0.502005	-0.0425753	0.0144396	0.165131	-1.58725
GeneID:100003562	ecd	0.525069	0.958135	0.518289	0.808365	0.151446	0.86974	0.73364	0.0410796	0.561711	0.979345	0.543635	0.943963	0.489081	0.670285	0.666759	0.421263	0.933516	0.976022	0.994938	0.995383	0.999797	0.999937	0.967875	0.879316	0.890483	0.999671	0.766422	0.99966	0.829559	0.9995	0.914191	0.972937	1	-0.201258	-0.0180088	0.172512	0.145421	-0.388528	-0.0979067	-0.118451	-0.516987	0.168756	-0.0123285	0.218176	0.0981992	0.243771	0.174741	0.124977
GeneID:100003563	stmn2b	0.954207	0.0957315	1.23e-06	0.796993	0.647341	0.950816	0.71541	0.454714	0.103777	0.847808	0.424341	0.904499	0.76158	0.863251	9.95e-12	0.38419	0.167211	0.70126	0.946253	0.995383	0.999797	0.999937	0.978592	0.78362	0.800698	0.999671	0.893703	0.99966	0.986792	0.9995	0.741525	0.993945	0.418049	0.0171268	-0.302581	-0.781707	-0.112069	0.10419	-0.0294765	0.0889081	0.153892	-0.304969	-0.0557954	-0.203887	-0.0919349	-0.085487	-0.0537337	-0.915946
GeneID:100003564	mplkip	0.000957341	0.130782	0.0198311	0.770972	0.00662371	0.868072	0.716317	0.000158672	0.018383	0.443685	0.0729598	0.973775	0.948283	0.839713	0.615189	0.923872	0.969168	0.689679	0.486954	0.999354	0.999797	0.999937	0.683337	0.972403	0.767751	0.999671	0.595781	0.99966	0.452177	0.9995	0.383643	0.940502	0.571714	0.630009	0.291574	0.418828	0.130215	0.507718	0.0759983	0.094888	0.673206	0.441168	0.19062	-0.386822	0.0364894	-0.0274418	-0.0717439	-0.108782
GeneID:100003572	tnnt3b	0.808211	0.889195	0.501731	0.775546	0.849101	0.665867	0.0605235	0.7732	0.884038	0.48666	0.568865	0.697537	0.443512	0.0226763	0.353867	0.6366	0.747199	0.985991	0.714154	0.995383	0.999797	0.999937	0.882548	0.914394	0.913432	0.999671	0.935535	0.99966	0.418062	0.9995	0.4796	0.894492	0.126739	0.0747284	-0.040045	0.158055	-0.144482	0.0575904	-0.187419	0.422226	-0.0789436	-0.0426607	-0.199221	0.187212	-0.196196	-0.19831	-0.43385	0.179754
GeneID:100003583	si:ch211-145o7.3	0.844375	0.436545	0.0319043	0.946915	0.0027098	0.867143	0.730322	0.155793	0.127614	0.698195	0.748238	0.992199	0.231529	0.950665	0.608047	0.944239	0.970619	0.747203	0.731818	0.995383	0.999797	0.999937	0.914123	0.905034	0.829659	0.999671	0.9372	0.99966	0.499382	0.9995	0.41105	0.801657	1	-0.0762448	-0.230057	0.523519	0.0550703	-0.832671	0.105271	-0.129946	-0.40158	0.409879	-0.151621	-0.129797	0.0144079	-0.465074	0.0416544	0.17423
GeneID:100003587	herc3	0.858682	0.822694	0.923768	0.302903	0.842032	0.361135	0.627823	0.261725	0.696306	0.971135	0.732311	0.855755	0.496239	0.936874	0.955304	0.0203777	0.23875	0.836077	0.761111	0.995383	0.999797	0.999937	0.903891	0.902117	0.664453	0.999671	0.877629	0.99966	0.264684	0.9995	0.46513	0.796484	0.802541	-0.0387628	0.0420002	0.0177345	-0.259939	0.0408409	-0.222827	-0.0951876	0.177381	0.072431	0.0102698	-0.0808907	-0.114657	0.155765	0.0275428	0.0124416
GeneID:100003592	adgra3	0.00573631	0.11119	0.459437	0.611492	3.59e-07	0.896935	0.78449	3.06e-05	0.203809	0.566129	0.940965	0.579077	0.696645	0.754548	0.596003	0.935671	0.980782	0.0029575	0.354554	0.935322	0.999797	0.999937	0.265662	0.912313	0.946757	0.999671	0.808771	0.99966	0.253584	0.9995	0.938397	0.843411	0.906573	-0.256434	-0.143481	-0.0710195	-0.0927492	-0.429058	-0.0289126	-0.0346399	-0.352582	-0.121824	-0.0703191	-0.0130382	0.140362	0.0745262	0.0632855	0.0721404
GeneID:100003594	None	0.00670484	8.87e-06	0.00048818	0.00497187	6.16e-05	0.0442528	0.218069	0.00049903	0.0129624	0.000445082	0.198082	0.958413	0.819412	0.877642	0.541263	0.924536	0.629283	0.707007	0.850168	0.995383	0.999797	0.999937	0.974538	0.988587	0.797501	0.999671	0.996196	0.99966	0.0264468	0.9995	0.855831	0.308536	0.186481	1.19996	1.72006	1.35941	1.46106	1.61951	1.10317	0.596842	1.41398	1.04421	1.51438	0.693325	-0.120724	0.158423	-0.113618	-0.261482
GeneID:100003595	ak5	0.164128	0.188423	0.0758687	0.474774	0.0621708	0.320434	0.807537	0.417572	0.116191	0.959351	0.134578	0.981817	0.596272	0.200601	0.065322	0.91245	0.919635	0.413527	0.947216	0.995383	0.999797	0.999937	0.929828	0.942229	0.884603	0.999671	0.723067	0.944072	0.878187	0.992755	0.327142	0.838571	1	-0.526445	-0.449755	-0.582909	-0.45072	-0.653867	-0.534328	-0.114119	-0.295978	-0.549967	-0.0300929	0.551785	-0.030347	0.210055	-0.413999	-0.493382
GeneID:100003596	si:ch211-286b5.5	0.380576	0.0196299	0.5465	0.443699	0.233635	0.364382	0.686309	0.0350534	0.313299	0.126763	0.553412	0.907178	0.674224	0.986958	0.121563	0.982977	0.722279	0.556524	0.767451	0.995383	0.999797	0.999937	0.863682	0.948544	0.440029	0.999671	0.661833	0.99966	0.787133	0.73486	0.458128	0.366802	0.0978667	-0.184683	-0.391764	-0.115706	-0.243034	-0.228076	-0.259046	0.0934586	-0.366081	-0.193122	-0.308326	0.155273	0.0917692	0.113104	-0.00666878	0.249704
GeneID:100003611	radx	0.633042	0.114062	0.154812	0.820523	0.971589	0.620874	0.957931	0.324139	0.977057	0.386915	0.829965	0.744739	0.700299	0.379768	0.247336	0.260248	0.905741	0.907348	0.450315	0.995383	0.999797	0.999937	0.781868	0.827956	0.892531	0.999671	0.949394	0.99966	0.708233	0.9995	0.954859	0.924408	1	0.166499	0.415235	0.371537	0.148734	-0.0150215	0.253273	0.0235361	0.282396	-0.01061	0.289296	0.0972977	0.315478	0.219095	0.396167	0.377895
GeneID:100003615	prdm2a	0.0464188	0.470864	0.0152955	0.207511	0.00643307	0.977987	0.649468	0.0413077	0.0504815	0.646924	0.685269	0.854639	0.458898	0.944748	0.429536	0.019488	0.0314481	0.0404139	0.347342	0.995383	0.999797	0.999937	0.872035	0.718271	0.628842	0.999671	0.632518	0.99966	0.197627	0.9995	0.370915	0.726147	0.185139	0.407595	0.153943	-0.447768	0.378261	0.509993	0.01379	-0.117264	0.387978	0.376794	0.124518	0.120348	0.157764	0.231262	0.0352201	-0.219196
GeneID:100003642	si:dkey-246g23.2	4.19e-05	1.86e-07	2.43e-10	0.00454637	0.000833845	0.026171	0.00600607	5.06e-05	6.95e-05	0.000217226	0.0991341	0.985711	0.950256	0.949761	0.200457	0.979235	0.638807	0.908709	0.982998	0.999354	0.999797	0.999937	0.99625	0.941855	0.889461	0.999671	0.973557	0.99966	0.0978141	0.9995	0.832118	0.692416	0.470576	1.84837	2.12839	2.50801	1.57389	1.47327	1.26484	1.24628	1.74332	1.68931	1.69087	0.902181	-0.0361185	-0.0574326	-0.0573377	0.530885
GeneID:100003644	wu:fc38h03	0.761776	8.14e-05	0.186048	0.205453	0.0011178	0.194254	4.31e-05	0.000132253	0.793805	0.0698656	0.480664	0.969565	0.745982	0.118774	0.0216546	0.868779	0.416531	0.875551	0.665803	0.995383	0.999797	0.999937	0.984562	0.436687	0.434152	0.999671	0.720744	0.976597	0.31537	0.9995	0.418391	0.71599	0.625413	-0.0763403	-0.663554	-0.241309	-0.364563	-0.576967	-0.347639	-0.727355	-0.660308	-0.0616983	-0.372567	0.174242	0.0420841	0.0985829	-0.318847	0.378102
GeneID:100003646	si:ch211-286b5.6	1	0.133796	0.314839	1	0.0375065	1	0.150407	0.617416	0.758754	1	1	1	1	1	0.384831	1	1	1	1	0.995383	0.999797	0.999937	1	1	0.938882	0.999671	1	0.99966	1	0.996624	1	1	1	0.611308	1.84657	1.30359	-0.156469	2.52595	1.61905	1.92913	-0.922367	0.523778	1.30585	0.902399	-0.841915	0.258577	0.247035	1.07078
GeneID:100003659	anks1ab	0.0741587	0.0491381	9.3e-11	0.825961	0.177656	0.979503	2.64e-06	0.0138017	0.0315603	0.601473	0.629249	0.0162914	0.857163	0.13089	9.4e-05	0.0238807	0.0189842	0.000899552	0.0194236	0.869963	0.999797	0.999937	0.0561384	0.87914	0.526926	0.999671	0.677182	0.99966	0.287427	0.9995	0.593721	0.486339	0.120791	0.295921	-0.29587	-0.872961	0.0831858	0.222259	-0.00990045	-0.676884	0.366298	-0.328616	0.110455	-0.113953	-0.435287	-0.0531691	-0.263835	-0.56642
GeneID:100003661	si:ch1073-416d2.3	0.354377	0.196358	0.819457	0.876541	0.783027	0.595717	0.958423	0.401921	0.0323063	0.699783	0.378189	0.951796	0.281152	0.894643	0.0199506	0.591218	0.328852	0.977147	0.85025	0.995383	0.999797	0.999937	0.995512	0.856061	0.770211	0.999671	0.957295	0.99966	0.82191	0.9995	0.950314	0.808315	1	-0.363792	-0.4376	0.0882217	-0.134899	-0.119708	-0.331216	0.0280758	-0.303747	-0.715843	-0.182343	-0.361479	0.127369	0.463438	-0.0970091	-0.80378
GeneID:100003662	si:ch211-204d2.4	0.801728	0.0439515	0.00494867	0.856299	0.631422	0.384444	0.140378	0.894229	0.0593113	0.270684	0.679677	0.858462	0.472536	0.0797966	0.23299	0.697044	0.513783	0.74202	0.810601	0.995383	0.999797	0.999937	0.90225	0.993056	0.88551	0.999671	0.834265	0.99966	0.799716	0.992755	0.706533	0.893533	1	0.135453	0.72002	0.945495	0.182438	-0.234602	0.537082	0.60458	0.0676979	0.701899	0.501273	0.217625	0.355623	0.517001	0.937521	0.532685
GeneID:100003663	kazna	0.000495003	2.34e-07	0.0223858	0.693218	5.56e-05	0.289039	0.0189481	1.4e-05	2.96e-06	0.0812436	0.808997	0.861957	0.730225	0.938021	0.998627	0.759574	0.52404	0.607406	0.816305	0.995383	0.999797	0.999937	0.799206	0.546591	0.382035	0.999671	0.470001	0.821479	0.152537	0.595273	0.145118	0.773983	0.115529	0.695354	0.921839	0.432863	0.170119	0.75928	0.330138	0.474631	0.810139	0.850096	0.39538	-0.0851288	0.135531	0.118419	0.0337702	-0.000521729
GeneID:100003669	None	0.0445829	0.484094	0.20356	0.473284	0.973678	0.920893	0.12512	0.0332183	0.133096	0.841264	0.035712	0.4122	0.258527	0.914755	0.133707	0.0368124	0.215643	0.712599	0.0680175	0.995383	0.999797	0.999937	0.948281	0.954407	0.512076	0.999671	0.554935	0.99966	0.562229	0.9995	0.6512	0.852343	1	-0.767969	0.263375	-0.449037	0.444615	-0.0179027	-0.0871992	0.558161	-0.748227	0.523886	-0.109756	0.836906	0.498896	-0.495805	-0.0767878	0.517866
GeneID:100003670	msrb1b	0.0889249	0.0558211	0.0525075	0.567628	0.0137612	0.566767	0.0253501	0.00982161	0.275645	0.656468	0.942743	0.888634	0.666252	0.615161	0.191707	0.442507	0.930534	0.990291	0.981363	0.995383	0.999797	0.999937	0.984904	0.907499	0.857807	0.999671	0.975255	0.99966	0.92926	0.9995	0.989204	0.780621	1	0.512976	0.516759	0.513979	0.313176	0.671782	0.297794	0.63352	0.684563	0.329847	0.176615	-0.0393065	0.218304	0.252083	-0.303177	0.50023
GeneID:100003674	si:ch73-31d8.2	0.980055	0.780127	0.135916	0.930651	0.923886	0.320434	0.00190023	0.976802	0.516877	0.990011	0.800417	0.854235	0.919322	0.682357	0.947448	0.443032	0.555425	0.87067	0.91509	0.995383	0.999797	0.999937	0.968258	0.96983	0.935064	0.999671	0.96352	0.999802	0.951427	0.9995	0.568753	0.922913	1	0.0185243	-0.154453	0.638052	0.11553	0.0634002	-0.748715	1.28607	-0.0187314	0.33203	0.0116424	-0.176945	0.340295	-0.107275	0.328148	0.0415434
GeneID:100003675	p4ha1b	0.552064	0.0482539	1.28e-06	0.930396	0.42532	0.41054	0.546005	0.0993674	0.117691	0.4894	0.401075	0.00274562	0.0123207	3.5e-09	0.307019	0.533653	0.608931	0.552309	0.608833	0.995383	0.999797	0.999937	0.740485	0.873604	0.392414	0.999671	0.681975	0.984278	0.259107	0.610496	0.207856	0.966403	0.167168	0.175773	-0.452193	-1.0237	0.0600278	-0.216081	0.319942	0.175166	0.387344	0.373129	-0.212837	0.262151	0.79743	0.600736	1.17572	-0.239915
GeneID:100003678	None	0.28786	0.549349	7.45e-12	0.908583	0.832607	0.755864	8.61e-12	0.483839	0.00473965	0.602515	0.691587	0.648737	0.793743	0.663642	9.88e-07	0.503032	0.541275	0.412907	0.489895	0.995383	0.999797	0.999937	0.926358	0.983101	0.728159	0.999671	0.780941	0.99966	0.815003	0.9995	0.924202	0.967938	0.641611	-0.432512	-0.235422	-2.09616	-0.111344	0.100447	-0.229605	-2.1848	-0.276973	-0.944245	-0.249115	-0.226534	0.503243	0.219175	-0.352182	-2.73151
GeneID:100003679	keap1b	0.16773	0.685427	0.182797	0.253473	0.194671	0.42111	0.0156346	0.196531	0.995485	0.0377162	0.658894	0.000206381	6.63e-10	0.606371	0.344581	1.66e-06	0.927222	0.183511	0.523155	0.989987	0.999797	0.999937	0.729959	0.539146	0.000976608	0.999671	0.595781	0.995501	0.0116112	0.272807	0.0616646	0.280733	0.136881	-0.227964	-0.0702663	0.193718	-0.272656	-0.205962	-0.200383	0.35255	-0.198879	0.00112469	-0.336131	-0.0985282	0.544907	0.703808	0.118351	0.148722
GeneID:100003680	pelp1	1.87e-05	0.0001191	9.86e-05	0.422858	4.24e-10	0.726735	0.771424	8.16e-06	0.00124711	0.111362	0.357476	0.717952	0.239496	0.898934	2.38e-05	0.0450479	0.000625328	0.538457	0.523155	0.995383	0.999797	0.999937	0.98464	0.524683	0.597656	0.999671	0.489356	0.99966	0.225108	0.9995	0.608936	0.810263	0.11362	-0.488218	-0.407474	-0.405922	-0.165583	-0.665883	-0.0839611	-0.0462944	-0.482015	-0.354191	-0.210989	0.144712	-0.107317	-0.153738	0.027696	-0.399536
GeneID:100003690	zgc:172282	0.376574	0.395072	0.0103509	0.933539	0.647297	0.69698	0.0871704	0.493257	0.991138	0.991181	0.788794	0.973797	0.8958	0.0150596	0.099394	0.894296	0.689499	0.805535	0.90695	0.995383	0.999797	0.999937	0.984562	0.948012	0.686022	0.999671	0.861763	0.99966	0.698546	0.9995	0.936254	0.969526	0.953286	0.332269	-0.292245	-0.771504	-0.0784112	0.179376	-0.25102	0.562949	-0.247664	0.00479944	0.00680344	-0.141021	0.0464509	0.0687203	-0.62645	-0.413456
GeneID:100003691	socs9	0.23354	0.0196116	0.018293	0.201781	0.874914	0.418788	0.923773	0.927099	0.847523	0.283991	0.348347	0.940409	0.996482	0.946606	0.862826	0.987793	0.745078	0.937015	0.93945	0.996835	0.999797	0.999937	0.993196	0.771239	0.952184	0.999671	0.941282	0.99966	0.857354	0.9995	0.99777	0.866824	1	0.405846	0.652639	0.649422	0.585743	0.0675486	0.407474	0.0463636	0.0377137	0.0775981	0.388922	0.325127	-0.110629	0.00270736	-0.0404555	-0.0594833
GeneID:100003699	GeneID:100003699	0.311782	0.00536874	0.000247481	0.0331532	0.00161027	0.609387	0.377258	0.00328637	0.103487	0.0270851	0.895285	0.972476	0.964486	0.451884	0.949653	0.23544	0.564245	0.786803	0.932838	0.995383	0.999797	0.999937	0.781089	0.663807	0.0845648	0.999671	0.535533	0.984971	0.109954	0.9995	0.450871	0.71599	0.271176	0.266798	0.577997	0.727658	0.620465	0.669749	0.219577	-0.242697	0.619377	0.373317	0.532544	-0.0521351	0.0504197	0.0252826	0.255065	0.0208469
GeneID:100003708	si:ch211-226m16.2	0.933998	0.971275	0.00358366	0.597619	0.697153	0.789999	0.715232	0.224442	0.624164	0.566743	0.103954	0.976793	0.873255	0.622757	1.5e-07	0.0398659	0.0502037	0.971602	0.710046	0.995383	0.999797	0.999937	0.992431	0.872331	0.936679	0.999671	0.903663	0.99966	0.809494	0.9995	0.860006	0.980853	0.501692	0.021461	0.00844573	0.428478	-0.170253	0.0795922	-0.0952748	-0.0800575	0.206655	-0.0957928	-0.12623	-0.309735	-0.025165	0.0517155	0.126858	0.74995
GeneID:100003714	si:ch73-366l1.5	0.263153	0.242769	0.644862	0.338565	0.722646	0.993607	0.333744	0.623486	0.528624	0.681114	0.765986	0.9532	0.51063	0.178948	0.000371999	0.19815	0.105494	0.997937	0.975384	0.995383	0.999797	0.999937	0.915326	0.937972	0.861251	0.999671	0.991385	0.99966	0.53085	0.9995	0.945482	0.909688	0.608528	0.276939	-0.259315	0.111207	-0.344832	0.0974996	0.00436945	0.236638	-0.125222	0.15688	-0.125664	0.108551	-0.0669868	-0.177334	-0.297046	0.58251
GeneID:100003720	polr2m	0.323794	0.338663	0.186086	0.450555	0.783638	0.729055	0.562383	0.222372	0.121438	0.838473	1	1	0.970312	1	0.68269	0.57447	0.448383	0.939462	0.954212	0.995383	0.999797	0.999937	0.98464	0.950773	0.731477	0.999671	0.869612	0.99966	1	0.896823	0.8382	1	1	1.0972	0.963529	1.23259	1.26503	0.366806	0.703387	0.731278	1.19801	1.47197	0.325739	1.62665	-0.356826	-0.0574738	0.296099	0.296079
GeneID:100003721	tasor2	0.487097	0.000361097	0.0129781	0.302255	0.053909	0.356006	0.633089	0.00864155	0.100665	0.0817894	0.518673	0.459511	0.0699834	0.396921	0.0491033	0.214858	0.00128801	0.923093	0.931471	0.999354	0.999797	0.999937	0.99625	0.81814	0.78434	0.999671	0.877614	0.99966	0.0326791	0.9995	0.781965	0.398557	0.145162	0.13575	0.511955	0.363185	0.268954	0.309505	0.234172	0.0971122	0.397193	0.263893	0.306968	0.147428	-0.208228	-0.27518	0.164621	0.27725
GeneID:100003733	zfp64	0.0219257	0.994707	0.0434078	0.732616	0.996692	0.713224	0.320412	0.995032	0.247512	0.198682	0.494798	0.353655	0.785315	0.769761	0.976513	0.76934	0.491245	0.484031	0.84813	0.995383	0.999797	0.999937	0.965197	0.995862	0.933333	0.999671	0.875969	0.99966	0.878008	0.9995	0.848753	0.969526	0.948834	-0.38301	0.00165591	-0.306089	-0.12002	0.0010282	-0.119659	-0.183548	0.00143484	-0.196597	-0.241569	-0.149649	0.301044	0.0938013	0.0998077	0.00847738
GeneID:100003734	fastkd3	0.546618	0.0812609	0.00325803	0.245674	0.430369	0.908438	0.775392	0.0356637	0.511666	0.667344	0.546015	0.836822	0.988061	0.444378	0.0279931	0.973664	0.991544	0.579663	0.873467	0.989987	0.999797	0.999937	0.790982	0.970719	0.837064	0.999671	0.799825	0.99966	0.785872	0.9995	0.889881	0.95732	0.943866	0.0880211	0.19645	0.307201	0.213779	0.104909	0.0329564	-0.0464693	0.235935	0.0874641	0.0701031	-0.102821	0.123553	0.00564578	0.177831	0.342947
GeneID:100003741	GeneID:100003741	0.90725	0.57876	0.211456	0.355	0.175358	0.549663	0.988171	0.887683	0.833435	0.372782	0.640734	0.567375	0.172329	0.573903	0.00604292	0.326049	0.825558	0.841354	0.996538	0.995383	0.999797	0.999937	0.794734	0.989925	0.991594	0.999671	0.919887	0.99966	0.882233	0.9995	0.959383	0.983518	1	-0.0391038	-0.137712	0.267896	-0.354084	-0.320376	-0.242827	-0.00477149	-0.0403789	0.0598964	-0.246653	-0.150924	0.298233	0.373108	0.207212	0.605824
GeneID:100003744	abcb10	0.780902	1.56e-05	0.0126366	0.809479	0.568114	0.981086	0.00251892	0.440241	0.206849	0.449782	0.366973	0.887207	0.877118	0.456649	6.83e-06	0.451008	0.0118597	0.97418	0.920272	0.995383	0.999797	0.999937	0.596054	0.958706	0.993243	0.999671	0.87757	0.99966	0.796919	0.9995	0.976355	0.896372	0.714303	0.0548794	0.540077	0.325519	0.0828708	0.0978148	0.00837374	0.414109	-0.12296	0.188675	-0.14005	-0.167707	-0.110557	-0.0552093	-0.190718	0.722915
GeneID:100003745	sgpp1	2.7e-06	6.84e-16	2.56e-08	0.00238463	3.07e-07	0.00822555	0.0380673	5.53e-09	4.51e-08	7.38e-05	0.846411	0.996639	0.940346	0.517882	0.968079	0.823626	0.810206	0.965246	0.965782	0.999354	0.999797	0.999937	0.993707	0.908643	0.837855	0.999671	0.915513	0.99966	0.107084	0.9995	0.611326	0.665345	0.137376	1.24918	1.89522	1.32969	0.989741	1.29047	0.850703	0.587676	1.46696	1.33921	1.06972	0.0961773	0.00482549	-0.043865	0.249734	0.0147963
GeneID:100003752	krt222	0.75648	0.190732	0.0994833	0.880708	0.0248882	0.66624	0.737245	0.3732	0.241598	0.0732985	0.656117	0.97058	0.884146	0.889873	0.15934	0.232855	0.916531	0.938881	0.921968	0.999354	0.999797	0.999937	0.909686	0.825672	0.427063	0.999671	0.726082	0.99966	0.829068	0.9995	0.950314	0.922821	0.821923	-0.0684922	-0.213102	-0.255118	-0.063719	-0.358375	-0.136384	-0.0720177	-0.155886	-0.199458	-0.319836	-0.110578	0.0366437	0.0483204	0.0452737	0.22962
GeneID:100003760	si:ch211-286b5.8	0.978459	0.226498	0.823722	1	0.373954	1	0.53166	0.491167	0.945612	1	1	1	1	1	0.188008	0.851162	1	1	1	0.995383	0.999797	0.999937	0.777259	1	0.565218	0.999671	1	0.50542	1	0.9995	1	1	1	-0.0252716	0.643322	-0.15783	0.291874	-0.645613	-0.007105	0.437853	-0.476956	-0.0549332	0.279148	-0.440263	0.545902	0.152185	-0.372964	1.12177
GeneID:100003763	si:ch211-59d17.3	0.15978	4.25e-09	1.05e-05	0.252174	0.352979	0.0437809	0.00313419	0.0692842	3.91e-05	0.042979	0.915479	0.932047	0.529817	0.0133653	0.00116427	0.888714	0.817063	0.203436	0.664419	0.995383	0.999797	0.999937	0.389584	0.451413	0.733536	0.999671	0.965934	0.995501	0.783498	0.9995	0.713662	0.800376	1	-0.328565	-1.17182	-0.859327	-0.395905	-0.216896	-0.549019	-0.645412	-0.379316	-0.830382	-0.473075	-0.0386728	-0.0985522	0.193314	-0.56429	-0.695895
GeneID:100003770	mylk5	0.304593	0.00311326	0.0655097	0.860539	0.814272	0.377922	0.00111624	0.271022	0.471541	0.0724571	0.861422	0.850632	0.395545	0.256133	1.14e-12	0.000696785	0.905287	0.0774856	0.662582	0.995383	0.999797	0.999937	0.912307	0.90621	0.323943	0.999671	0.9303	0.99966	0.268481	0.9995	0.820263	0.431386	0.239708	0.148486	-0.344874	0.217508	-0.0572947	-0.0395004	-0.180795	0.38611	-0.146484	0.101529	-0.251615	0.0389487	0.0960158	0.153453	0.189432	0.781471
GeneID:100003782	trim2a	0.0932605	0.0751321	9.5e-05	0.304579	0.0136023	0.359278	0.97234	0.0116395	0.221357	0.317271	0.223745	0.703548	0.835591	0.859466	0.846613	0.614324	0.944052	0.884063	0.618058	0.999354	0.999797	0.999937	0.238791	0.659433	0.76949	0.999671	0.845162	0.99966	0.348714	0.9995	0.946168	0.907318	1	0.612413	0.585807	1.13058	0.578208	0.805153	0.504641	-0.0209155	0.800717	0.442789	0.419892	0.422709	-0.307702	0.114621	-0.10102	0.0752131
GeneID:100003785	si:ch211-212c13.10	0.192734	0.000472862	0.551473	0.898785	0.460622	0.946497	0.971735	0.18629	0.00377727	0.717247	0.899072	0.995582	0.912132	0.133205	0.220535	0.965159	0.834114	0.874261	0.753584	0.995383	0.999797	0.999937	0.852421	0.755628	0.52384	0.999671	0.808107	0.674994	0.210582	0.827385	0.0828005	0.779732	0.613803	-0.29411	-0.648434	-0.129912	0.0694544	-0.172026	0.0338818	0.011533	-0.275601	-0.558366	-0.105155	-0.0483155	0.00570453	-0.0572184	0.414299	0.310173
GeneID:100003787	nhp2	0.869164	0.956028	0.0648771	0.970378	0.870792	0.856501	1.45e-08	0.493257	0.991072	0.919448	0.931584	0.939599	0.768403	0.991399	0.00852249	0.990692	0.993953	0.815271	0.931002	0.999354	0.999797	0.999937	0.939365	0.954407	0.933912	0.999671	0.977702	0.99966	0.838734	0.9995	0.979544	0.994393	0.61839	0.0715148	-0.0224058	0.519174	0.0358776	0.0671847	0.124205	1.48724	-0.2301	-0.00453639	-0.0501773	0.0503082	-0.110635	-0.138956	0.00658162	0.636516
GeneID:100003790	kat8	0.0147231	0.449901	0.159826	0.264622	0.0265396	0.206336	0.322792	0.256485	0.0540045	0.195861	0.914749	0.714767	0.824129	0.726824	0.574836	0.477675	0.884375	0.873776	0.757597	0.995383	0.999797	0.999937	0.812139	0.911404	0.983124	0.999671	0.734671	0.99966	0.830506	0.9995	0.492939	0.6876	1	0.912286	0.305044	0.509797	0.658204	0.804227	0.674964	0.424529	0.442797	0.702444	0.558388	0.0690928	0.529875	0.232713	0.329292	-0.312488
GeneID:100003793	ndp	0.636804	0.970611	0.445999	0.141615	0.840292	0.883071	0.398719	0.867775	0.954776	0.964162	0.890925	0.99038	0.683187	0.970788	0.000182741	0.17219	0.927251	0.858087	0.877922	0.995383	0.999797	0.999937	0.935923	0.764919	0.697236	0.999671	0.995401	0.99966	0.993941	0.9995	0.941916	0.962533	1	0.131508	0.0113422	0.171641	0.457777	-0.0596931	0.0764442	0.216515	-0.0468565	0.0169722	0.0177599	0.0493519	-0.0173439	0.170393	0.0225978	0.830384
GeneID:100003801	ccsapb	0.586966	0.0708133	0.637376	0.984071	0.408513	0.927579	0.960795	0.111965	0.0994505	0.795353	0.23137	0.833303	0.194385	0.79729	0.615722	0.934462	0.928177	0.858087	0.945446	0.995383	0.999797	0.999937	0.985227	0.715696	0.786666	0.999671	0.781075	0.837111	0.741068	0.9995	0.233453	0.865765	0.6639	0.11421	0.287788	-0.0870921	0.0109809	0.154768	0.0376074	0.0132271	0.263392	0.274279	-0.0652952	-0.245663	0.138922	0.276954	0.0869047	-0.111073
GeneID:100003805	si:dkey-202g17.3	0.00341624	0.00404042	2.33e-05	0.493345	0.00116707	0.750343	3.36e-06	0.0648946	7.46e-23	0.117781	0.295741	0.97058	0.241199	0.15674	0.375939	0.456191	0.924996	0.870827	0.91509	0.995383	0.999797	0.999937	0.963101	0.98211	0.990255	0.999671	0.781075	0.99966	0.919384	0.9995	0.946287	0.889813	0.759533	-0.97956	-0.886372	-1.24144	-0.418058	-1.02638	-0.221571	-1.40939	-0.610776	-2.80153	-0.589745	-0.462043	-0.074844	-0.485895	-0.567226	-0.321517
GeneID:100003819	zgc:172133	0.747842	0.918637	0.502147	1	0.971707	1	0.188812	0.717241	0.332383	1	1	1	1	1	0.684251	0.126292	1	1	1	0.995383	0.999797	0.999937	0.383201	1	0.778735	0.999671	1	0.968794	1	0.9995	1	1	1	0.427616	-0.137304	0.686745	0.540044	0.0545652	0.300448	1.35232	0.426413	0.999281	-0.406283	-0.0161399	1.19615	0.132638	0.471641	0.633866
GeneID:100003830	None	0.000130641	0.346882	0.911284	0.573579	0.535363	0.834139	0.972338	0.309932	0.0860758	0.363158	0.00118175	0.984565	0.345061	0.929518	0.00247866	0.736439	0.965755	0.971188	0.811198	0.999354	0.999797	0.999937	0.749542	0.954407	0.427063	0.999671	0.769978	0.99966	0.807663	0.890849	0.865385	0.868154	1	-0.905832	-0.230679	-0.0318996	-0.25728	-0.170847	-0.11156	0.0131065	-0.252657	-0.408351	-0.263559	-0.760252	0.0338754	-0.477721	0.0673611	0.920125
GeneID:100003844	laptm4a	0.277652	0.566017	0.435311	0.326045	0.05395	0.96166	0.851007	0.13217	0.158686	0.751519	0.296098	0.51093	0.0249294	0.982726	0.361338	0.608972	0.51559	0.71974	0.652117	0.999354	0.999797	0.999937	0.988173	0.947731	0.795511	0.999671	0.785145	0.99966	0.65822	0.9995	0.797375	0.969526	0.904383	0.136124	0.070358	0.0891144	0.178092	0.212251	0.0141265	-0.0289327	0.166761	0.158746	-0.0510186	-0.148513	0.141858	0.231402	0.00556909	0.100279
GeneID:100003846	rnf25	0.813244	0.53494	0.218827	0.852185	0.880407	0.970082	0.450622	0.776359	0.445771	0.559995	0.885804	0.566939	0.958613	0.665807	0.00423803	0.0249838	0.132449	0.612448	0.850949	0.995383	0.999797	0.999937	0.972888	0.818651	0.933398	0.999671	0.982216	0.99966	0.881725	0.9995	0.706533	0.86549	1	-0.121859	-0.25725	0.432622	-0.182416	-0.0774321	-0.0377227	0.330193	-0.128568	-0.322375	-0.294814	0.0819683	0.368132	-0.0355999	0.211246	-0.779681
GeneID:100003848	ucn3l	0.99767	0.786523	0.92035	0.946054	0.62555	0.83227	0.465946	0.487987	0.838359	0.702203	1	0.756119	0.818095	1	0.872426	0.911507	0.879003	0.604924	0.975384	0.995383	0.999797	0.999937	0.963734	0.996368	0.83312	0.999671	0.901217	0.99966	1	0.996624	0.65639	1	1	-0.00258056	-0.174144	-0.0650514	-0.109716	0.306531	0.24996	-0.492932	0.396444	-0.140802	0.28191	-0.678331	-0.70424	-0.304783	0.368484	-0.149144
GeneID:100003849	si:ch211-157p22.10	0.389316	0.790202	0.482292	0.156301	0.120925	0.433672	0.242576	0.0145186	0.00667303	0.0745162	0.530703	0.930046	0.170064	0.866717	0.710755	0.765573	0.452934	0.970316	0.850168	0.995383	0.999797	0.999937	0.86326	0.92796	0.902434	0.999671	0.882551	0.99966	0.618435	0.9995	0.904075	0.940549	1	0.22782	0.0727518	0.166439	0.465626	0.355758	0.292829	0.294058	0.510219	0.562943	0.435081	0.178497	-0.136148	0.435517	0.094127	-0.147489
GeneID:100003850	ndufaf2	0.202321	0.0177586	0.191505	0.302768	0.451099	0.50384	0.0103751	0.155842	0.156965	0.442168	0.854622	0.494446	0.922684	0.790971	0.343659	0.58957	0.817063	0.918954	0.926756	0.999189	0.999797	0.999937	0.988446	0.962748	0.930638	0.999671	0.96352	0.99966	0.613453	0.9995	0.984744	0.921125	1	-0.539566	-0.854047	-0.48693	-0.650575	-0.325656	-0.443592	0.914097	-0.547493	-0.553663	-0.368341	-0.126165	-0.541526	-0.0769344	-0.181508	0.385897
GeneID:100003852	npy2r	0.337046	0.421048	0.279162	1	0.458036	1	0.684991	0.435925	0.707729	1	1	1	1	1	0.0622827	0.906738	0.817041	1	1	0.998504	0.999797	0.999937	0.996827	0.717296	0.71124	0.999671	1	0.99966	1	0.9995	0.507151	1	1	-0.906608	-0.675775	-0.878293	-2.15627	-0.671061	-0.626987	-0.424419	-0.668122	-0.353448	-1.24762	-0.591781	-0.782161	-0.334287	-1.24458	-2.442
GeneID:100003863	prox2	0.989978	0.829845	0.630116	0.665312	0.697981	0.889138	0.965718	0.893523	0.700135	0.699015	0.986756	0.97058	0.896509	0.586551	0.199926	0.108203	0.0654464	0.809952	0.715914	0.999354	0.999797	0.999937	0.984562	0.869243	0.991579	0.999671	0.768378	0.99966	0.574783	0.9995	0.885544	0.886969	1	0.00744126	0.0957801	0.189662	0.316985	0.17239	0.120709	0.0256433	-0.0631945	0.169359	0.196201	-0.010295	-0.10073	-0.117448	-0.383936	-0.533118
GeneID:100003865	GeneID:100003865	1	0.767789	0.853897	1	0.924366	1	0.72173	0.852136	0.878489	1	1	1	1	1	0.394301	1	1	1	1	0.995383	0.999797	0.999937	1	1	0.890008	0.999924	1	0.999802	1	0.999591	1	1	1	0.433411	-0.358087	-0.221664	0.723658	0.134711	0.278885	-0.506668	-0.238627	-0.201183	-1.82161	0.989617	0.668094	-0.62022	0.706956	-1.10104
GeneID:100003866	znf516	0.209387	0.644549	0.000538327	0.869003	0.0251579	0.670688	0.0469355	0.000233502	0.865476	0.136419	0.410428	0.976216	0.83698	0.369158	7.26e-20	0.000391777	0.808433	0.71974	0.896631	0.995383	0.999797	0.999937	0.963749	0.67109	0.257017	0.999671	0.567639	0.957321	0.287458	0.900649	0.176583	0.784403	0.272692	0.160896	-0.0608803	-0.354255	-0.0488708	0.252824	0.0954507	-0.231228	0.388405	-0.0254994	0.193673	-0.129461	-0.0167928	0.0409488	0.124474	-0.807571
GeneID:100003877	lrp6	0.000428616	0.00233278	0.00818096	0.287077	2.63e-05	0.360285	0.974986	5.4e-05	0.019313	0.100501	0.525629	0.951749	0.631331	0.831262	0.488434	0.671026	0.522004	0.429778	0.999127	0.995383	0.999797	0.999937	0.905867	0.386589	0.613638	0.999671	0.631777	0.995501	0.0140638	0.9995	0.332548	0.821522	0.24038	-0.70719	-0.572068	-0.494876	-0.3535	-0.795268	-0.298956	0.0100017	-0.762778	-0.461771	-0.376514	0.187965	0.0672292	0.139189	-0.074098	-0.141339
GeneID:100003889	zeb2a	0.808627	0.981171	0.920077	0.97916	0.934149	0.736726	0.0680946	0.838789	0.894084	0.816262	0.550353	0.968193	0.601092	0.859932	0.0469704	0.710075	0.938201	0.931336	0.76013	0.995383	0.999797	0.999937	0.969996	0.970176	0.95467	0.999671	0.947345	0.99966	0.688555	0.9995	0.910319	0.969526	1	-0.185958	-0.0187116	-0.0679948	0.0458593	0.0656347	0.3699	0.981121	0.139659	0.0964511	-0.19812	-0.437529	0.105426	0.327245	-0.142105	-0.83948
GeneID:100003895	arfip1	0.0312726	0.00356591	0.00245528	0.604022	0.000405011	0.814755	0.409133	0.0247065	0.198051	0.560581	0.637288	0.973797	0.924314	0.884512	0.0150938	0.893616	0.824989	0.989568	0.850168	0.995383	0.999797	0.999937	0.685728	0.797716	0.972114	0.999671	0.79434	0.999802	0.975975	0.9995	0.806987	0.949505	0.585167	0.390204	0.465736	0.47483	0.177868	0.573449	0.0915722	0.169869	0.377226	0.234547	0.136211	-0.124609	-0.0357422	0.0392496	-0.0563585	0.457001
GeneID:100003900	None	0.123373	1.28e-10	0.252824	0.889159	0.202841	0.93677	0.0087809	0.253489	0.00105635	0.583468	1	0.95703	0.609349	1	0.500435	0.00404004	0.886132	0.98062	0.0741785	0.995383	0.999797	0.999937	0.634221	0.722507	0.894808	0.999671	0.660381	0.99966	1	0.9995	0.532004	1	1	1.10238	3.52616	0.760007	-0.263029	-1.00297	-0.138169	1.66522	-0.869486	1.9622	-0.527251	0.139435	0.266676	0.620972	0.650041	0.578352
GeneID:100003902	si:dkey-16l2.16	0.207395	0.0863153	0.574113	0.893167	0.920418	0.721638	0.191308	0.0875442	0.255574	0.295511	0.612233	0.657373	0.724653	0.707046	0.0597859	0.649497	0.744966	0.670565	0.886245	0.998504	0.999797	0.999937	0.98227	0.932525	0.854214	0.999671	0.679332	0.99966	0.633986	0.946265	0.771985	0.479718	0.595982	-0.301299	-0.357442	0.128376	0.0761454	0.0307992	0.152693	0.299131	-0.36376	-0.257315	-0.268825	-0.164071	0.346952	0.193813	0.203007	0.614298
GeneID:100003903	rap2ab	0.945848	0.178303	0.275606	0.0154494	0.347392	0.291575	0.017912	0.0583156	0.107241	0.346262	0.0819647	0.830455	0.744825	0.894296	0.561386	0.963688	0.96405	0.45566	0.460695	0.998504	0.999797	0.999937	0.84785	0.927689	0.967931	0.999671	0.776873	0.99966	0.967674	0.9995	0.867976	0.899682	1	0.0656808	0.773308	0.632816	1.64551	0.603031	0.9159	1.32631	1.04777	0.928438	0.665783	0.980236	-0.399338	0.277461	-0.136382	-0.364295
GeneID:100003906	zgc:112265	0.0013771	0.980408	1.73e-21	0.131501	0.0743836	0.736726	0.633451	0.0112254	0.00185357	0.0163723	0.0810865	0.973775	1.39e-05	0.0125915	0.733041	0.816622	0.858307	0.0515094	0.169722	0.999354	0.999797	0.999937	0.869898	0.838968	0.392414	0.999671	0.781075	0.999802	0.978876	0.996624	0.38098	0.750847	0.737103	-0.540683	0.0060402	-1.3671	-0.373677	-0.310264	-0.118118	-0.103623	-0.413251	-0.495917	-0.43203	-0.351229	-0.0314603	-0.622568	-0.414614	0.0678075
GeneID:100003911	cxcl19	0.842967	0.480516	0.0180001	1	0.732414	1	0.165249	0.777492	0.768273	1	1	1	1	1	0.897314	0.591577	0.811557	1	1	0.995383	0.999797	0.999937	0.816514	0.726187	0.0309679	0.999671	1	0.99966	1	0.385219	0.550752	1	1	0.27678	-0.83353	1.97685	-0.583434	-0.451918	-0.744296	1.3914	-0.355972	0.363794	-0.561972	4.74238	0.770879	1.89452	0.524556	0.167582
GeneID:100003913	si:ch73-380l3.2	0.142374	0.911601	0.797025	0.716607	0.731184	0.725465	0.964139	0.0865492	0.174763	0.242693	0.931147	0.240075	0.746154	0.969362	0.0495905	0.660436	0.523909	0.69804	0.991613	0.975789	0.999797	0.999937	0.984562	0.87735	0.922317	0.999671	0.782031	0.99966	0.81549	0.70542	0.232466	0.814367	1	-0.382528	-0.0341935	-0.0696362	0.179694	0.0998223	0.164277	-0.0171595	-0.403575	0.31745	-0.329969	-0.0347579	0.442675	0.140588	-0.0231655	0.451058
GeneID:100003922	p2ry1	0.000265591	0.00154946	9.82e-09	0.358371	0.0353597	0.480676	5.25e-07	0.00774204	3.46e-07	0.0851824	0.478406	0.829419	0.896161	0.407725	0.253558	0.384547	0.434665	0.446109	0.863461	0.995383	0.999797	0.999937	0.777369	0.910502	0.899307	0.999671	0.921673	0.99966	0.897346	0.9995	0.770883	0.81662	0.20353	-0.5844	-0.474036	-0.813505	-0.253277	-0.343409	-0.19884	-0.755169	-0.41407	-0.747795	-0.313093	-0.168555	0.149929	0.0526408	0.220675	-0.230599
GeneID:100003928	si:dkey-150i13.2	0.543314	0.135031	0.577256	0.573115	0.0779462	0.349679	0.0474818	0.0612566	0.494912	0.166909	0.83083	0.977978	0.485194	0.726841	0.842056	0.302037	0.970381	0.800593	0.916424	0.995383	0.999797	0.999937	0.98464	0.916384	0.933488	0.999671	0.946571	0.99966	0.816787	0.999591	0.678491	0.950545	1	0.289949	0.560171	0.231725	0.413501	0.678288	0.562443	0.763198	0.694085	0.295802	0.602078	-0.140483	-0.063048	0.412575	0.252369	-0.115833
GeneID:100003935	trim35-3	1	0.257045	0.0996328	1	0.610414	1	0.746225	0.29456	0.0165392	1	1	1	1	1	0.188754	1	1	1	1	0.999354	0.999797	0.999937	1	1	0.780414	0.999671	1	0.99966	1	0.9995	1	1	1	1.70756	1.56014	2.07426	1.88644	0.867783	0.836552	0.643588	1.49534	2.94942	2.25664	-0.456377	-0.178002	-0.901211	0.0609411	1.72248
GeneID:100003937	adamts12	0.836809	0.154943	0.999671	0.664918	0.767841	0.728254	0.975881	0.819048	0.929549	0.271879	0.790747	0.97058	0.465841	0.113511	0.0169722	0.10066	0.158049	0.812462	0.999069	0.995383	0.999797	0.999937	0.830358	0.615867	0.952184	0.999671	0.949992	0.99966	0.871309	0.9995	0.996227	0.712134	0.573421	-0.0754512	0.361335	-0.000115295	0.228461	0.0986344	0.182244	-0.012207	0.0741083	-0.030773	0.335404	0.110788	-0.0523027	-0.244021	0.414093	-0.526994
GeneID:100003938	apba1a	0.0136922	0.0248089	0.906628	0.059538	0.124031	0.37438	0.866832	0.00414977	0.176626	0.00537327	0.201275	0.99977	0.479279	0.934333	0.00149667	0.817065	0.611316	0.670998	0.981701	0.995383	0.999797	0.999937	0.963101	0.96537	0.952184	0.999671	0.910164	0.99966	0.743636	0.9995	0.645492	0.850265	0.609623	0.572864	0.483009	0.0336008	0.576665	0.365458	0.329283	0.0563258	0.611969	0.321269	0.649315	0.348392	-0.000567896	0.196392	0.0350196	-0.597534
GeneID:100003947	kcnip2	0.690924	0.228044	0.717678	0.951295	0.104242	0.971728	0.110785	0.674572	0.468842	0.980207	1	0.679531	0.924314	1	0.204092	0.747796	0.970468	0.361598	0.903649	0.996835	0.999797	0.999937	0.425171	0.753397	0.788129	0.999671	0.760196	0.974225	1	0.936635	0.55032	1	1	-0.3486	-0.843115	-0.270338	-0.121452	1.0243	0.061578	-1.2854	-0.328298	-0.548013	0.0302212	0.10983	-0.727797	-0.127773	-0.457555	-0.903631
GeneID:100003955	si:zfos-905g2.1	0.226093	0.214967	0.0847599	0.875539	0.114516	0.749054	0.980212	0.128601	0.553223	0.251118	0.979035	0.558149	0.535661	0.987001	0.177331	0.213854	0.522035	0.981106	0.791538	0.995383	0.999797	0.999937	0.949264	0.884333	0.506797	0.999671	0.777992	0.995501	0.294155	0.427307	0.426168	0.633657	0.0477756	-0.280624	-0.258181	-0.340174	0.082754	-0.337576	0.134581	0.00783839	-0.31531	-0.140683	-0.281938	0.00968461	0.2969	0.215255	0.00959626	0.333711
GeneID:100003956	cry1a	0.462939	6.94e-10	6.64e-14	0.429693	8.08e-13	0.537002	0.993977	0.180307	8.17e-05	0.000127007	0.592836	0.950978	0.36421	0.241193	0.247502	0.802385	0.30595	0.0905438	0.499078	0.995383	0.999797	0.999937	0.998059	0.963341	0.337307	0.999671	0.480708	0.900271	0.448987	0.9995	0.0395083	0.857949	0.638011	0.20696	1.19813	1.41507	0.321846	1.43939	-0.262916	-0.00261734	-0.325505	0.813868	0.844899	-0.154482	0.0870091	0.279881	0.336577	0.284315
GeneID:100003958	map11	0.0297004	0.644588	0.000883448	0.99982	0.0464524	0.963865	0.0353461	0.0215472	0.689376	0.55847	0.00826894	0.990579	0.815679	0.473544	0.000317163	0.801664	0.97718	0.536253	0.988186	0.995383	0.999797	0.999937	0.89704	0.972977	0.552914	0.999671	0.755096	0.995502	0.295355	0.9995	0.342555	0.852343	0.366109	0.320169	-0.0755638	-0.425134	-0.000160004	0.283259	0.0173424	-0.303238	0.313598	-0.0695713	0.11096	-0.4023	0.00949495	0.0627918	-0.150683	-0.485817
GeneID:100003959	depdc1a	0.909347	0.60907	0.126092	0.402811	0.632789	0.830251	0.76848	0.144423	0.384873	0.712972	0.219116	0.717952	0.886979	0.591684	0.00318768	0.932529	0.388848	0.933921	0.999568	0.995383	0.999797	0.999937	0.882548	0.689824	0.991594	0.999671	0.990417	0.99966	0.449244	0.9995	0.974825	0.869398	0.566514	-0.0367593	0.122418	-0.312962	0.304001	0.123246	0.102903	-0.0838259	0.31284	-0.201564	0.111127	-0.326811	0.235623	0.0698217	0.199259	0.676997
GeneID:100003969	hist1h2a6	0.974963	0.780435	0.280242	1	0.854928	1	0.655952	0.893263	0.110802	1	1	1	1	1	0.619709	0.573384	0.0825674	1	1	0.995383	0.999797	0.999937	0.984904	0.848595	0.652604	0.999671	1	0.99966	1	0.996624	0.63555	1	1	-0.0458444	0.298732	0.942324	0.101214	-0.228458	-0.308774	-0.559838	-0.159925	1.38509	0.0694703	-1.08255	0.448205	0.252923	0.683673	-0.623385
GeneID:100003975	zbtb3	0.54509	0.123693	0.131634	0.752651	0.18256	0.881807	0.817018	0.179096	0.499534	0.846572	0.178624	0.95826	0.821461	0.830035	0.273551	0.804719	0.491538	0.459489	0.498057	0.995383	0.999797	0.999937	0.86717	0.819102	0.565218	0.999671	0.25939	0.910189	0.169848	0.9995	0.322309	0.397922	0.0985027	0.127683	-0.260389	-0.250504	0.119394	0.237062	0.0602602	-0.0549437	0.231437	-0.131041	-0.0517288	-0.2641	0.0535279	0.0702644	0.0673659	-0.201105
GeneID:100003989	csrnp2	0.000232774	6.97e-06	0.000310548	0.012829	0.000131255	0.023049	0.687151	1.05e-06	0.00160497	0.000719546	0.460916	0.991773	0.910652	0.719707	0.273078	0.384666	0.88591	0.610657	0.860968	0.995383	0.999797	0.999937	0.930225	0.959731	0.975457	0.999671	0.919292	0.99966	0.398767	0.9995	0.870791	0.740498	0.251491	1.30587	1.45107	1.16867	1.11745	1.29488	0.99867	0.192522	1.62224	1.07209	1.22458	0.375592	0.015685	0.0726086	-0.191195	-0.355093
GeneID:100003994	zc3h7ba	0.407678	0.0200872	0.798505	0.144421	0.0134023	0.946705	0.903152	0.0259054	0.198272	0.069004	0.795382	0.912529	0.73036	0.924203	0.0589611	0.99713	0.937715	0.954165	0.955227	0.975255	0.999797	0.999937	0.999036	0.916077	0.670272	0.999671	0.716136	0.999802	0.655128	0.834075	0.631046	0.562664	0.847222	-0.138478	-0.307862	-0.0415692	-0.304459	-0.339929	-0.0234506	-0.0255411	-0.302133	-0.18843	-0.282161	-0.060363	0.09808	0.108833	-0.0378931	0.32929
GeneID:100003999	eevs	0.712555	0.00695025	0.872791	0.485744	0.632414	0.76926	0.17234	0.488938	0.00655632	0.627323	1	0.234902	0.0176318	1	0.0060234	0.0570457	0.226645	0.925813	0.83513	0.999611	0.999797	0.999937	0.740485	0.535849	0.96295	0.999671	0.934315	0.359512	1	0.824257	0.846676	1	1	-0.321754	-1.85256	-0.126114	-0.877147	-0.381668	-0.411637	-1.04365	-0.507102	-1.94624	-0.436619	0.0637087	-1.77601	-2.48935	0.2171	1.99892
GeneID:100004011	hist1h2a11	0.889271	0.414642	0.707957	0.776771	0.573025	0.969861	2.99e-07	0.847459	0.925034	0.603294	1	1	0.583025	1	0.737018	0.968257	0.945148	0.865209	0.95847	0.998504	0.999797	0.999937	0.968955	0.890492	0.87814	0.999671	0.999776	0.999802	1	0.9995	0.946258	1	1	0.21137	0.865635	0.428072	0.651025	-0.726879	0.106475	4.35383	0.250633	0.129497	0.7041	-0.671923	-2.77833	-1.21997	-1.26804	0.579324
GeneID:100004012	ttc32	0.137459	0.274072	0.183025	0.978569	0.0915055	0.936322	0.5695	0.063771	0.0724808	0.112317	0.833312	0.993682	0.964939	0.79443	0.00247797	0.026975	0.119607	0.960939	0.738295	0.999354	0.999797	0.999937	0.913133	0.993348	0.67423	0.999671	0.704659	0.99966	0.929763	0.9995	0.689464	0.852343	0.737742	-0.398932	-0.276301	-0.321137	-0.0206546	-0.425574	0.0487648	0.171877	-0.449303	-0.439973	-0.438782	0.0961746	-0.0103213	-0.0292003	-0.138497	0.817465
GeneID:100004014	thoc6	0.949008	0.22882	0.799144	0.914609	0.67301	0.971382	0.585586	0.837522	0.248719	0.674544	0.766837	0.93184	0.604151	0.914811	0.22722	0.581004	0.217243	0.794717	0.970823	0.995383	0.999797	0.999937	0.99625	0.808506	0.826621	0.999671	0.908608	0.99966	0.945851	0.9995	0.950913	0.892048	1	0.0429573	-0.541761	0.125313	-0.12897	0.219577	0.0415109	0.291618	0.110136	-0.54279	-0.256597	0.201728	0.31713	0.543942	0.159249	-0.875532
GeneID:100004024	med13a	0.0323253	0.0221398	0.00763327	0.895003	0.0317751	0.913444	0.815447	0.00267055	0.0559383	0.256269	0.218913	0.976206	0.121984	0.849434	0.00568402	0.485851	0.443345	0.328337	0.878187	0.995383	0.999797	0.999937	0.941316	0.594641	0.637866	0.999671	0.478835	0.918745	0.0776297	0.94577	0.35863	0.654736	0.176648	-0.384196	-0.371338	-0.420603	0.0602879	-0.367416	0.0449103	-0.0553143	-0.485871	-0.326017	-0.232267	0.253265	0.0282304	0.294866	0.0634287	-0.448232
GeneID:100004030	lsm11	0.205224	0.735692	0.807835	0.972904	0.130941	0.992086	0.145507	0.526606	0.400998	0.210786	0.796404	0.979286	0.684651	0.882387	0.146164	0.942249	0.965438	0.438989	0.896009	0.995383	0.999797	0.999937	0.959904	0.96983	0.927163	0.999671	0.974249	0.99966	0.970743	0.9995	0.959516	0.979211	1	-0.657716	-0.176431	0.123132	0.0497643	-0.734629	0.011304	0.659537	-0.318654	-0.420789	-0.687856	-0.193796	-0.0467664	-0.248502	0.10519	0.535931
GeneID:100004031	si:ch73-144d13.4	0.644889	0.947709	0.118313	0.895017	0.922232	0.616923	0.146305	0.321832	0.223257	0.734427	0.501097	0.85135	0.825416	0.451328	0.755348	0.986458	0.343028	0.834666	0.765634	0.995383	0.999797	0.999937	0.856691	0.839711	0.978539	0.999671	0.805902	0.99966	0.810158	0.9995	0.807641	0.975192	1	0.174631	-0.02602	0.431035	0.106078	0.0422393	0.276344	0.456636	0.303293	0.367836	0.144983	-0.219254	0.153082	-0.090866	-0.236213	0.0840183
GeneID:100004063	None	0.0100951	8.64e-07	0.00340311	0.000957041	1.44e-08	0.0255879	0.518116	0.000778071	0.000812065	7.76e-07	0.266937	0.95826	0.621486	0.979941	0.000873221	0.800427	0.878689	0.554971	0.639115	0.995383	0.999797	0.999937	0.7763	0.887659	0.846856	0.999671	0.924066	0.99966	0.230672	0.9995	0.830819	0.439438	0.246561	0.915783	1.5082	0.926873	1.31533	1.77653	0.945034	0.27615	1.09355	1.08203	1.61944	0.492155	-0.0960538	0.225494	0.0174585	-0.867277
GeneID:100004068	ccdc83	0.204958	0.263228	0.594909	0.735391	0.526457	0.507109	0.967586	0.648615	0.675979	0.101495	1	1	0.978911	1	0.57964	0.894643	0.935258	0.786803	0.831655	0.995383	0.999797	0.999937	0.984562	0.881988	0.813588	0.999671	0.723067	0.803145	1	0.985031	0.418407	1	1	-1.10167	-0.863176	-0.418046	-0.554116	-0.541115	-0.891004	-0.0475508	-0.38128	-0.363607	-1.53907	-0.0170404	0.164523	0.0425974	0.45247	0.43561
GeneID:100004076	rpe65c	0.0257929	0.549381	0.000558021	0.657267	0.809907	0.936322	0.0401206	0.0992989	0.00254089	0.0690657	0.916308	0.544551	0.912496	0.726824	0.555855	0.997583	0.960484	0.942391	0.937382	0.999354	0.999797	0.999937	0.909686	0.826091	0.86056	0.999671	0.901606	0.99966	0.837155	0.9995	0.992974	0.881413	1	-0.857007	-0.243268	-1.15553	-0.333542	-0.116598	-0.0727986	-0.778265	-0.607466	-1.05836	-0.741277	-0.0729711	0.525432	0.0956231	0.248493	0.27407
GeneID:100004079	si:dkeyp-41f9.4	0.0857304	1.23e-13	5.24e-21	0.793638	0.00573782	0.993607	4.53e-15	0.621731	1.54e-09	0.289512	0.396181	0.667874	0.853336	0.453161	6.58e-18	0.930028	0.605809	7.55e-08	5.21e-05	0.956259	0.979671	0.999937	2.59e-06	0.636419	0.784655	0.999671	0.307668	0.99966	0.899131	0.999591	0.688001	0.922913	0.183187	0.512582	-1.88577	-2.42691	0.171699	0.738291	-0.00586488	-2.12225	0.162063	-1.55085	0.354784	-0.31898	-0.314919	0.101206	-0.305867	-2.57114
GeneID:100004081	zgc:194189	0.754251	0.226487	0.0825461	1	0.776088	1	0.155767	0.0683386	0.0120933	1	1	1	1	1	0.166044	0.994343	0.692161	1	0.947305	0.995383	0.999797	0.999937	0.984562	0.926966	0.924819	0.999671	0.892095	0.99966	1	0.9995	0.79622	1	1	-0.258389	-0.780722	-1.10158	0.0745987	-0.224039	-0.114429	-1.06394	-1.1923	-1.77188	-0.526766	-0.132661	-0.412859	-0.68088	-0.536872	1.15371
GeneID:100004091	si:ch73-144d13.5	0.999427	0.882267	0.262603	0.780005	0.515814	0.66888	0.635122	0.516522	0.867733	0.796243	0.637907	0.494244	0.359296	0.462856	0.0187656	0.855342	0.937421	0.900209	0.891379	0.999354	0.999797	0.999937	0.894341	0.287488	0.980646	0.999671	0.876692	0.99966	0.923127	0.9995	0.858007	0.780488	1	-0.00032046	0.046984	0.273028	0.158741	0.18636	0.20572	0.152102	-0.182173	0.0539811	-0.0972815	-0.164866	-0.362577	-0.313099	-0.269501	-0.612824
GeneID:100004095	si:ch73-90p23.1	0.719856	0.262988	0.1877	1	0.502978	1	0.000298839	0.453053	0.891181	1	1	1	1	1	0.856163	0.539312	1	1	1	0.995383	0.999797	0.999937	0.503855	1	0.822701	0.999671	1	0.99966	1	0.9995	1	1	1	0.533494	1.22625	1.3764	0.297759	-0.986809	-0.153204	3.43811	-1.04263	0.20537	0.0268087	1.59856	0.941377	-0.179921	1.31465	0.297144
GeneID:100004116	fsta	0.600708	0.246259	0.122407	1	0.667582	1	0.795733	0.00338704	0.0705315	1	1	1	1	1	0.995305	0.955984	1	1	1	0.995383	0.999797	0.999937	0.333028	1	0.877736	0.999671	1	0.99966	1	0.9995	1	1	1	-0.515941	-0.953706	-1.25594	-0.241325	-0.406437	-0.426795	-0.276611	-3.41994	-1.59325	-2.02289	-0.387236	0.118827	0.861695	-0.068186	-0.00998604
GeneID:100004118	GeneID:100004118	0.329422	0.930974	9.33e-06	0.91725	0.0190329	0.800664	0.975883	0.0927989	0.805178	0.261776	0.251903	0.983535	0.51063	0.00039783	0.00506055	0.979146	0.636471	0.479481	0.744918	0.995383	0.999797	0.999937	0.817293	0.946281	0.578206	0.999671	0.739085	0.99966	0.222733	0.9995	0.640262	0.790019	0.144293	0.218649	0.0222734	-0.747499	0.0556094	0.442018	-0.106195	-0.00889227	0.323086	0.0609097	0.257045	-0.28051	0.0179524	0.156318	-0.534295	-0.422803
GeneID:100004124	gpr1	0.70287	0.802449	0.566964	0.881694	0.0718888	0.638845	0.732191	0.306532	0.652708	0.86847	0.921639	0.90339	0.709154	0.0365439	0.0569498	0.204372	0.0765492	0.745277	0.94768	0.995383	0.999797	0.999937	0.99625	0.949743	0.952184	0.999671	0.759316	0.99966	0.840117	0.9995	0.738817	0.924408	0.262426	0.100719	-0.0606781	0.122482	0.0769516	0.359675	0.177089	-0.0905656	0.214532	0.1066	0.0526018	-0.0363308	0.130505	0.144722	0.487009	-0.38745
GeneID:100004136	ptdss2	0.922512	0.00264031	0.000329671	0.812387	0.524962	0.755407	0.136925	0.02845	0.603917	0.583939	0.639151	0.984573	0.918202	0.993024	0.0987557	0.994969	0.43163	0.989568	0.745162	0.995383	0.999797	0.999937	0.9974	0.671552	0.84091	0.999671	0.807309	0.99966	0.885343	0.9995	0.622729	0.993945	0.505607	-0.0246443	0.445329	0.514704	0.0924165	0.121751	0.106064	0.25683	0.34327	0.0996338	0.120008	-0.114306	-0.0151271	-0.0344015	0.00307966	0.257285
GeneID:100004137	None	0.361425	0.599641	0.395541	1	0.537645	1	0.367966	0.813727	0.729299	1	1	1	1	1	0.760025	0.231531	0.88531	1	1	0.995383	0.999797	0.999937	0.73001	0.998675	0.838149	0.999671	1	0.995501	1	0.99958	0.936714	1	1	-0.751866	-0.398629	-0.607148	0.264312	-0.49491	-1.5202	-0.768294	-0.194742	-0.287811	-0.388338	0.0556046	-0.630089	0.60665	-0.64407	0.307941
GeneID:100004144	zfyve21	0.000204049	0.00071981	0.200132	0.296431	1.72e-07	0.0313048	0.210527	4.98e-06	1.17e-08	0.0138457	0.311872	0.863498	0.425598	0.876705	0.169602	0.975191	0.894935	0.51771	0.70454	0.995383	0.999797	0.999937	0.6871	0.610003	0.433711	0.999671	0.339594	0.99966	0.657959	0.936289	0.265203	0.68104	0.335421	0.42016	0.357319	0.148729	0.201093	0.548122	0.309023	0.162754	0.482983	0.580212	0.302324	-0.148751	0.0829527	0.135032	-0.0381659	-0.175656
GeneID:100004155	fam110a	0.0263504	0.000194743	0.15722	0.110881	0.000203485	0.0551996	0.988327	0.00435449	0.00116816	0.0101525	0.0616086	0.100976	0.0716377	0.0474246	0.000347242	0.65288	0.414195	0.80154	0.731818	0.995383	0.999797	0.999937	0.529518	0.856061	0.912607	0.999671	0.983999	0.99966	0.816314	0.9995	0.763292	0.932576	0.892291	-0.432448	-0.637549	0.249988	-0.436372	-0.660228	-0.46145	0.00394012	-0.504198	-0.574354	-0.508743	0.375531	0.442635	0.386267	0.4225	0.609095
GeneID:100004160	GeneID:100004160	0.000171072	2.58e-05	0.000674883	0.00273503	2.21e-05	0.0108405	0.0017637	9.34e-05	0.0130606	0.00047056	1	0.946203	0.759773	0.990718	0.354597	0.94349	0.842832	0.869268	0.907137	0.995383	0.999797	0.999937	0.881387	0.947198	0.552914	0.999671	0.950479	0.99966	1	0.9995	0.928331	0.514193	1	3.70745	3.79558	3.11525	3.44522	3.94255	3.05341	3.07652	3.64804	2.48673	3.51642	1.64798	-0.231035	0.314677	-0.0156526	-0.680463
GeneID:100004161	tbx5b	0.00104103	0.0967318	0.0308495	0.905404	0.574386	0.974288	0.00553599	0.12743	0.0956702	0.969803	0.721843	0.967333	0.670244	0.838756	0.796987	0.723235	0.750132	0.460302	0.999069	0.998504	0.999797	0.999937	0.988173	0.971377	0.980125	0.999671	0.891541	0.99966	0.925752	0.9995	0.941434	0.763801	1	-1.09116	-0.525468	-0.658487	-0.105181	-0.214085	0.0263195	-0.92625	-0.495501	-0.546493	-0.0222655	0.173573	-0.0975377	-0.26421	0.13909	-0.123336
GeneID:100004171	None	0.727332	0.901604	0.372906	1	0.59302	1	4.53e-05	0.93954	0.456546	1	1	1	1	1	0.0242572	0.672494	0.395809	1	1	0.995383	0.999797	0.999937	0.941158	0.550587	0.806047	0.999671	1	0.99966	1	0.9995	0.888611	1	1	-0.6912	0.220973	1.18541	-0.377547	0.845148	0.019437	4.58363	-0.142643	1.08416	0.192551	0.923373	-0.896985	0.0815798	-0.422738	2.41777
GeneID:100004173	cox19	0.796729	0.384047	0.496436	0.997664	0.707989	0.951872	0.0186025	0.711752	0.322241	0.981373	0.808846	0.826241	0.88097	0.986767	0.065897	0.704248	0.868555	0.872548	0.988186	0.995383	0.999797	0.999937	0.940762	0.778624	0.859354	0.999671	0.958642	0.99966	0.512519	0.9995	0.535653	0.937253	0.550595	-0.0686095	-0.177796	0.137877	-0.00158054	0.0898973	0.0300988	0.443624	0.0855969	-0.206102	-0.00850109	-0.0810695	0.229901	0.091273	-0.0132373	0.540819
GeneID:100004175	cdkn1cb	0.698941	0.844916	0.573498	0.83783	0.433	0.943823	0.00665404	0.792113	0.872027	0.828747	0.88221	0.933116	0.60202	0.781438	0.337705	0.829399	0.693162	0.425954	0.235854	0.999611	0.999797	0.999937	0.809258	0.799421	0.77697	0.999671	0.985058	0.99966	0.828872	0.9995	0.82985	0.937253	1	0.164679	-0.0792007	0.194828	-0.165479	-0.291033	-0.0560662	0.827413	-0.105436	0.0677519	0.1071	0.0905311	-0.164813	-0.29865	-0.183702	0.386248
GeneID:100004177	atp23	0.481113	0.0441643	0.992444	0.271509	0.909436	0.0413303	0.337141	0.0135904	0.198149	0.0597055	0.698496	0.579077	0.944708	0.791946	0.114813	0.236425	0.460176	0.69421	0.976884	0.995383	0.999797	0.999937	0.858501	0.98687	0.9769	0.999671	0.952892	0.99966	0.465036	0.9995	0.427216	0.865426	0.264275	-0.181131	-0.408898	-0.00258744	-0.380983	0.0340687	-0.548992	0.229136	-0.501835	-0.284376	-0.441021	0.128682	-0.27063	0.0327627	-0.102823	0.324322
GeneID:100004180	GeneID:100004180	0.942576	0.356808	0.0013001	0.753457	0.893983	0.99297	0.299351	0.725212	0.564978	0.764832	0.510566	0.858785	0.156753	0.0500721	1.46e-05	0.865799	0.655584	0.870436	0.815196	0.995383	0.999797	0.999937	0.99625	0.722507	0.807877	0.999671	0.976832	0.99966	0.760726	0.9995	0.857269	0.993945	0.251947	-0.0270409	-0.228125	-0.682031	-0.164919	0.0442393	-0.00547044	0.272268	0.100507	-0.157287	0.10397	-0.221066	0.141171	0.326662	-0.424974	-0.791224
GeneID:100004181	mul1b	0.00514988	3.5e-05	0.00633139	0.850097	1.29e-06	0.162636	0.00348847	7.14e-05	0.00172162	0.0143965	0.657265	0.916818	0.492222	0.887869	0.215211	0.848871	0.163049	0.873782	0.631537	0.999354	0.999797	0.999937	0.99644	0.502533	0.959139	0.999671	0.941282	0.99966	0.935981	0.9995	0.874146	0.844861	0.787248	-0.401984	-0.530885	-0.355312	-0.0684815	-0.639488	-0.27933	-0.413549	-0.523059	-0.419756	-0.368554	0.0971321	-0.080665	-0.154012	0.0434029	-0.202112
GeneID:100004186	GeneID:100004186	0.26846	0.0943706	0.021095	0.714898	0.447911	0.686294	0.0275038	0.10713	0.115682	0.624182	1	0.977978	0.737656	1	0.112586	0.148971	0.486526	0.872548	0.977159	0.995383	0.999797	0.999937	0.882548	0.963911	0.564452	0.999671	0.677273	0.99966	1	0.9995	0.32799	1	1	0.743251	0.945074	1.216	0.47657	0.520794	0.483536	1.27928	0.932389	0.928065	-0.450663	0.168648	-0.0661769	0.258554	-0.545969	0.85475
GeneID:100004199	GeneID:100004199	0.0685081	0.0912416	0.0450396	1	0.952222	1	0.129639	0.650674	0.0852617	1	1	1	1	1	0.393617	0.486924	0.696735	1	1	0.995383	0.999797	0.999937	0.755917	0.982854	0.823168	0.999671	1	0.99966	1	0.9995	0.832221	1	1	-1.66465	-1.34988	-1.61506	-0.180125	-0.0646081	-0.0555191	-1.41975	0.373509	-1.44672	0.139125	0.710499	1.00838	0.39652	1.16079	0.830397
GeneID:100004222	hsf5	0.749933	0.0921904	0.843547	0.937546	0.667367	0.817363	0.672282	0.377053	0.486532	0.736443	1	0.921608	0.870395	1	0.679659	0.973091	0.793855	0.614544	0.719975	0.995383	0.999797	0.999937	0.895312	0.912776	0.877829	0.999671	0.840639	0.99966	1	0.9995	0.950782	1	1	0.188218	-0.785812	-0.105132	-0.104231	0.229025	0.223474	-0.260303	0.40389	-0.359981	0.21188	-0.246298	-0.288936	0.176947	0.20693	-0.281401
GeneID:100004225	None	0.994847	0.792861	0.554461	0.641897	0.984429	0.956968	5.31e-05	0.442188	0.739031	0.546545	0.709583	0.918084	0.910387	0.924385	0.675339	0.564229	0.876249	0.881172	0.961759	0.995383	0.999797	0.999937	0.91443	0.730093	0.996416	0.999671	0.990934	0.99966	0.652119	0.999591	0.98157	0.999614	0.448599	0.00358592	-0.111046	-0.221799	-0.327157	-0.0107797	-0.0494096	1.26889	-0.295428	-0.144319	-0.27848	-0.203796	0.160671	-0.0733021	0.0632177	-0.151115
GeneID:100004228	None	0.871952	3.93e-06	2.11e-06	0.99687	0.510953	0.946178	0.733155	0.834547	5.37e-05	0.966631	0.73855	0.993455	0.529817	0.996552	7.09e-07	0.945816	0.944745	0.7221	0.997937	0.995383	0.999797	0.999937	0.979337	0.95988	0.984908	0.999671	0.827532	0.999802	0.706511	0.9995	0.838082	0.889813	0.626298	0.0456951	0.768893	0.777281	-0.00215444	0.149021	0.0330052	0.0897033	0.0515507	0.693912	-0.0149739	-0.0992329	0.00880348	-0.201015	-0.00194927	0.903268
GeneID:100004231	None	0.288241	0.993013	0.000453854	0.644288	0.28514	0.364203	0.735756	0.983127	0.181427	0.0484209	0.719334	6.2e-07	6.03e-12	0.945245	2.34e-09	0.25142	0.408725	0.786803	0.856173	0.995383	0.999797	0.999937	0.915326	0.243396	0.82965	0.999671	0.347183	0.953085	0.676079	0.996624	0.855797	0.998732	0.565508	-0.422381	0.00489719	1.06655	-0.322567	-0.40262	-0.502738	0.153804	0.0100369	-0.479192	-0.743376	-0.205123	-1.44788	-1.62831	0.0459334	1.48269
GeneID:100004247	slc38a8a	0.534911	0.953878	0.712186	0.80087	0.554444	0.834466	0.704871	0.7217	0.809829	0.856481	1	0.776984	0.494977	1	0.787564	0.250666	0.43666	0.978919	0.908307	0.995383	0.999797	0.999937	0.914287	0.935426	0.389594	0.999671	0.958966	0.99966	1	0.9995	0.974825	1	1	0.397712	-0.0419003	0.218698	0.310765	0.362328	0.248712	0.266673	0.224126	0.162763	0.150873	-0.306772	-0.605275	-0.671906	-0.117155	0.219514
GeneID:100004252	arhgap18	0.94741	0.0672403	0.296793	0.960512	0.638671	0.856119	0.873199	0.578416	0.845176	0.573563	0.975064	0.858462	0.371869	0.669468	0.535822	0.283887	0.977267	0.8696	0.877549	0.995383	0.999797	0.999937	0.964512	0.979626	0.917422	0.999671	0.989105	0.99966	0.976428	0.9995	0.873546	0.893779	0.27919	-0.02955	0.487002	0.292286	0.0422587	0.160232	0.117161	-0.0652102	-0.180239	0.0712592	0.210089	0.0168833	0.168854	0.286907	0.171174	-0.178521
GeneID:100004261	map3k14a	0.210954	0.046213	0.012999	0.696683	0.302512	0.541826	0.000851841	0.249166	2.15e-06	0.153716	0.230148	0.755115	0.530359	0.567826	0.00126846	0.858153	0.427564	0.824931	0.946917	0.995383	0.999797	0.999937	0.308103	0.764576	0.994931	0.999671	0.827477	0.99966	0.916917	0.9995	0.956576	0.887446	0.758161	-0.273734	0.365518	0.43667	-0.160925	0.217532	-0.214701	0.602784	-0.235517	0.802854	-0.320195	-0.279301	0.177358	0.17718	0.168757	0.555
GeneID:100004265	gpsm1a	9.96e-05	4.68e-08	1.47e-20	0.160194	0.0479643	0.722724	7.28e-10	0.0556622	3.16e-11	0.0951838	0.23345	0.938769	0.576653	0.507678	1.29e-07	0.596983	0.470846	0.415146	0.880685	0.995383	0.999797	0.999937	0.628853	0.962179	0.859254	0.999671	0.984652	0.99966	0.678388	0.9995	0.996637	0.946958	0.831513	-0.538009	-0.682563	-1.13778	-0.297792	-0.28046	-0.101586	-0.804585	-0.264762	-0.830684	-0.263514	-0.201833	-0.0584238	-0.117639	0.133125	-0.634304
GeneID:100004270	wdr6	0.809192	0.955696	0.039027	0.871264	0.605345	0.829365	0.0391793	0.457576	0.671824	0.924383	0.400131	0.973797	0.566537	0.909638	0.533281	0.844083	0.883613	0.940466	0.899212	0.995383	0.999797	0.999937	0.711488	0.839552	0.991743	0.999671	0.958639	0.99966	0.838508	0.9995	0.899484	0.992177	0.532184	-0.0648877	-0.014586	0.363424	-0.0832897	-0.121862	0.0944063	0.401195	-0.159429	0.0984354	-0.0308906	-0.192923	-0.0346688	-0.168191	-0.0449511	0.13792
GeneID:100004272	slc15a1a	0.111824	0.000574824	0.227406	0.396922	0.18405	0.527406	0.980757	0.687272	0.289467	0.278297	1	0.896395	0.270553	1	0.862606	0.75699	0.840702	0.471012	0.945446	0.995383	0.999797	0.999937	0.940762	0.747482	0.959139	0.999671	0.977833	0.99966	1	0.9995	0.942887	1	1	-0.754635	-1.49782	0.475664	-0.654529	-0.606358	-0.484254	-0.0154998	-0.199169	-0.484982	-0.561296	-0.240116	-0.349014	-0.877091	-0.160694	0.131343
GeneID:100004296	tbxtb	0.0652193	0.0454823	0.888853	0.0680297	0.169106	0.80047	0.927799	0.592087	0.759646	0.626036	0.624939	0.741445	0.837158	0.835486	0.0831644	0.576103	0.563286	0.841949	0.976303	0.995383	0.999797	0.999937	0.917101	0.972661	0.887379	0.999671	0.904294	0.99966	0.580571	0.968718	0.642852	0.858831	1	-0.71046	-0.693198	-0.0597563	-0.949594	-0.51911	-0.194558	-0.0496145	-0.216891	-0.135184	-0.235305	-0.241328	-0.45074	0.17174	-0.176058	0.704085
GeneID:100004299	GeneID:100004299	0.468527	0.117826	0.0122257	0.960512	0.692675	0.509778	0.180353	0.00939198	0.624164	0.183998	0.247198	0.531788	0.016585	0.290961	0.829355	0.894286	0.56294	0.784595	0.509528	0.995383	0.999797	0.999937	0.957548	0.825607	0.974521	0.999671	0.916744	0.99966	0.877993	0.9995	0.860308	0.966973	0.33824	0.100451	0.175099	0.260916	0.017245	-0.0561511	0.131732	0.163371	0.280569	0.0660818	0.174443	-0.16638	0.133014	0.232565	0.134988	0.0275179
GeneID:100004307	nrn1la	0.22172	0.0310907	0.14841	0.565935	0.000103791	0.658452	0.782549	0.0103876	0.00135802	0.0259889	0.444725	0.978385	0.564381	0.464341	0.237347	0.73388	0.923793	0.689122	0.654897	0.995383	0.999797	0.999937	0.744082	0.915121	0.951571	0.999671	0.896913	0.999802	0.53085	0.9995	0.55868	0.896347	1	0.458248	0.674224	0.469717	0.371878	1.16419	0.290861	0.131082	0.798207	0.972238	0.782035	-0.318572	-0.0447332	0.267301	-0.33859	-0.414572
GeneID:100004316	None	0.98798	0.339888	0.206196	0.995729	0.852904	0.670688	0.787723	0.937743	0.349372	0.816879	0.707299	0.522153	0.654211	0.786081	0.0920097	0.274866	0.514963	0.877393	0.591613	0.995383	0.999797	0.999937	0.710836	0.672434	0.576686	0.999671	0.640421	0.99966	0.765194	0.9995	0.885544	0.959878	0.980284	0.00522046	0.215977	-0.275979	0.00365978	-0.0551357	0.181085	0.0806757	-0.0229753	-0.224585	-0.07778	-0.126952	-0.349691	-0.184998	0.121703	-0.418535
GeneID:100004321	GeneID:100004321	0.24351	1.49e-05	1.25e-08	0.400992	0.018043	0.146189	0.080838	0.15592	4.61e-06	0.287404	1	0.979952	0.912991	1	0.0327947	0.834164	0.991663	0.823487	0.736014	0.989987	0.999797	0.999937	0.954266	0.868608	0.98245	0.999671	0.985542	0.99966	1	0.9995	0.961192	1	1	0.752573	2.05875	2.57882	0.82526	1.28097	1.1249	1.03503	0.817079	2.19145	0.729922	0.0159728	-0.0947607	0.163192	-0.594578	1.31355
GeneID:100004330	mvb12bb	0.222881	0.863631	0.592544	0.914502	0.260268	0.345436	0.047712	0.388268	0.334146	0.556972	0.771066	0.905518	0.930262	0.655775	0.680124	0.774374	0.959541	0.79139	0.891547	0.995383	0.999797	0.999937	0.952039	0.994102	0.801529	0.999671	0.757519	0.945378	0.558527	0.9995	0.817244	0.827772	1	-0.48257	0.0745875	-0.20244	0.101501	-0.427483	-0.531496	-0.751223	-0.325135	-0.366105	-0.273007	-0.164889	0.185954	0.0625959	-0.250174	0.178205
GeneID:100004331	hal	0.994139	2e-26	0.20486	0.0783701	0.00971179	0.502111	0.100843	0.014503	1.21e-17	0.128475	0.518673	0.754827	0.738401	0.344069	0.000158212	0.00346941	0.860028	0.495938	0.993283	0.995383	0.999797	0.999937	0.804716	0.735898	0.55873	0.999671	0.979429	0.99966	0.161655	0.429565	0.0761842	0.653836	1	0.00436772	3.06456	-0.455622	-0.90877	-0.927703	-0.42795	0.607825	-0.86009	2.50968	-0.631526	0.335587	0.33369	0.210974	-0.482038	1.18478
GeneID:100004342	osbpl6	0.000200048	2.2e-08	1.06e-06	0.000398906	1.99e-08	0.00594751	0.0125316	2.42e-07	4.64e-05	4.29e-07	0.269187	0.999047	0.317333	0.610716	0.055839	0.899774	0.893534	0.905164	0.867142	0.995383	0.999797	0.999937	0.904714	0.970575	0.972114	0.999671	0.941283	0.99966	0.0227559	0.9995	0.871286	0.366802	0.248211	1.59113	2.13624	1.85632	1.75244	2.21177	1.39004	1.08478	2.06325	1.62365	2.07748	0.607216	-0.00343941	0.48065	0.301889	-0.716823
GeneID:100004357	scamp5b	0.032633	4.52e-08	1.57e-10	0.422991	0.0148271	0.243407	0.000110939	0.0237899	2.13e-06	0.455536	0.91796	0.134815	0.946558	0.203954	1.89e-12	0.691631	0.0131968	0.354651	0.64918	0.995383	0.999797	0.999937	0.710109	0.87278	0.88551	0.999671	0.983999	0.99966	0.922172	0.9995	0.38147	0.738046	1	-0.832913	-1.99575	-2.45259	-0.523646	-0.894519	-0.641017	-1.48918	-0.808873	-1.72921	-0.346884	-0.0653609	-0.755032	-0.0501664	-0.532664	-2.30284
GeneID:100004373	GeneID:100004373	0.374897	0.983424	0.379013	0.494328	0.857099	0.892873	0.688761	0.857545	0.833954	0.581201	0.974538	0.979286	0.975145	0.733374	0.148023	0.169969	0.571278	0.956587	0.988186	0.995383	0.999797	0.999937	0.808788	0.95198	0.740431	0.999671	0.999097	0.99966	0.852639	0.9995	0.984102	0.875193	1	0.40136	0.0120996	0.348258	-0.515315	0.095626	-0.129598	0.20648	0.0900392	0.105898	-0.295967	-0.024096	0.0727213	-0.0430639	0.315525	-0.810465
GeneID:100004382	qsox1	0.206277	4.46e-07	0.0235129	0.189202	1.07e-06	0.655121	0.210633	0.00144506	0.0148536	0.205644	0.772204	0.0489186	0.264781	0.823221	0.529935	0.433672	0.0455317	0.267279	0.731818	0.995383	0.999797	0.999937	0.503248	0.687588	0.410651	0.999671	0.809986	0.99966	0.977655	0.644306	0.89761	0.950523	0.590055	-0.184389	-0.58274	-0.274469	-0.261657	-0.583853	-0.113241	-0.179236	-0.388878	-0.305676	-0.192981	-0.0634713	0.313708	-0.178715	-0.0541059	0.0883517
GeneID:100004384	cd28l	0.926669	0.0488215	0.0467768	0.429713	0.338689	0.232438	0.482329	0.00573929	0.00377727	0.0886595	0.337285	0.929079	0.869447	0.535136	0.589867	0.702108	0.577636	0.740638	0.767333	0.995383	0.999797	0.999937	0.711488	0.79177	0.810434	0.999671	0.936162	0.979993	0.851904	0.9995	0.657957	0.992889	1	-0.0710107	0.900545	0.891532	0.667319	0.511378	0.839035	0.412723	1.23504	1.28821	0.90341	-0.573279	0.232382	-0.169596	0.455946	-0.307894
GeneID:100004395	zgc:165555	0.0373902	0.0335147	0.00296478	1	0.0170845	1	7.45e-06	0.0937249	0.0300834	1	1	1	1	1	0.287836	0.848744	1	1	1	0.995383	0.999797	0.999937	0.941316	1	0.971315	0.999671	1	0.99966	1	0.9995	1	1	1	3.60661	3.36713	4.37551	4.15831	3.84916	3.19814	6.50105	2.84133	3.5082	2.74408	0.1505	0.24747	-0.744486	-0.627551	1.19737
GeneID:100004398	mettl3	0.494874	0.019105	0.829406	0.982747	0.845287	0.893556	0.00128643	0.126945	0.100962	0.969431	0.706879	0.596671	0.328372	0.83784	0.920438	0.485064	0.901329	0.938017	0.850168	0.995383	0.999797	0.999937	0.905867	0.880665	0.994525	0.999671	0.98313	0.999802	0.876139	0.9995	0.906954	0.937253	0.198964	-0.197787	-0.524519	-0.0603538	-0.0168127	-0.0624614	-0.0764061	0.708403	-0.36529	-0.393444	-0.0168649	-0.139539	-0.268368	-0.277905	-0.084293	-0.0301428
GeneID:100004401	si:ch211-132g1.3	0.340981	0.00249909	0.00143327	0.761503	0.131034	0.628557	0.690211	0.526704	0.318642	0.178786	0.880077	0.627991	0.736113	0.210139	0.0456709	0.212856	0.154434	0.89598	0.950841	0.870761	0.999797	0.999937	0.50239	0.84057	0.995883	0.999671	0.819935	0.99966	0.783498	0.9995	0.956553	0.873699	0.112168	0.318061	0.782197	0.807181	0.196822	0.446943	0.263138	-0.152753	0.205427	0.306896	0.44221	0.075386	-0.318506	-0.157238	0.399963	0.517409
GeneID:100004402	plrg1	0.0655778	0.0382555	0.0442999	0.950819	0.00764107	0.881463	0.867387	0.00250756	0.113108	0.37995	0.263805	0.401846	0.835476	0.431813	0.983119	0.857648	0.331496	0.937695	0.823621	0.995383	0.999797	0.999937	0.966786	0.554527	0.780414	0.999671	0.782031	0.99966	0.584681	0.9995	0.291349	0.949083	0.451948	0.502641	0.508501	0.48632	0.0483111	0.661509	0.0923489	0.0620014	0.727435	0.414262	0.281556	-0.365471	-0.495619	-0.123192	-0.345662	0.0099728
GeneID:100004411	GeneID:100004411	0.21394	0.000517825	0.0145837	0.985941	0.0616803	0.862498	0.290912	0.39424	0.0132009	0.115255	1	0.927838	0.78806	1	0.986753	0.943304	0.899135	0.923858	0.765634	0.995383	0.999797	0.999937	0.741593	0.867768	0.728159	0.999671	0.683428	0.99966	1	0.9995	0.861743	1	1	-0.692283	-1.84726	-1.20018	0.0256683	-0.97065	0.184648	-0.614367	-0.443725	-1.28214	-0.914465	-0.303794	-0.248012	-0.255355	-0.132231	-0.013499
GeneID:100004419	kcnt1	0.257145	0.010545	0.111901	0.757367	0.170965	0.568208	0.0146096	0.00517917	0.655848	0.00971208	0.349415	0.98488	0.568601	0.925178	0.0239443	0.272664	0.488442	0.537677	0.332583	0.995383	0.999797	0.999937	0.349308	0.88438	0.906065	0.999671	0.964624	0.99966	0.945558	0.9995	0.959516	0.998146	1	0.46379	0.842127	0.5482	0.253721	0.518076	0.377585	-1.00809	0.928204	0.195722	0.949615	0.399073	-0.0323383	0.295136	0.0704489	-0.736542
GeneID:100004427	GeneID:100004427	0.173415	0.0686622	0.209101	0.428908	0.104346	0.909142	0.0547035	0.252397	0.00270496	0.173985	1	0.117689	0.590466	1	0.000239645	0.0965353	0.219133	0.288668	0.360018	0.995383	0.999797	0.999937	0.909686	0.847128	0.670272	0.999671	0.727479	0.999802	1	0.9995	0.99491	1	1	-1.29077	-1.53885	0.953054	-1.22083	-1.45681	-0.223762	-1.88587	-0.999879	-3.08087	-1.36149	0.142691	-2.0582	-0.641297	0.118862	2.19149
GeneID:100004428	vasnb	0.000213578	2.2e-05	1.93e-10	0.337954	0.0133282	0.906796	0.0878799	0.0769072	4.39e-10	0.870997	0.666979	0.239583	0.717223	0.799931	0.844641	0.191396	0.890599	0.839888	0.76013	0.995383	0.999797	0.999937	0.746942	0.908143	0.996416	0.999671	0.97504	0.99966	0.977301	0.9995	0.965775	0.922913	0.926209	-0.414163	-0.434401	-0.62732	-0.183088	-0.276918	0.0324712	-0.204002	-0.201272	-0.628894	-0.029875	-0.0760185	0.207154	-0.0701551	0.0527543	-0.0296916
GeneID:100004431	si:dkey-61l1.4	0.000614529	4.11e-08	2.02e-07	0.00105098	9.87e-08	0.00196023	0.00549667	1.71e-06	7.2e-06	1.82e-06	0.639949	0.977803	0.532615	0.0485756	0.221592	0.135918	0.954569	0.339533	0.629181	0.995383	0.999797	0.999937	0.72101	0.670492	0.877666	0.999671	0.948614	0.99966	0.0509131	0.9995	0.937357	0.431386	0.341272	1.68931	2.39486	2.24463	1.87907	2.41006	1.72992	1.35583	2.18617	2.02001	2.25964	0.34631	0.0671353	-0.425685	0.929209	-0.56772
GeneID:100004437	cep350	0.628352	0.931658	0.546217	0.875436	0.49171	0.609903	0.120602	0.477107	0.737952	0.0682814	0.0100422	0.991522	0.472	0.398494	0.00137556	0.143123	0.806344	0.989974	0.961759	0.995383	0.999797	0.999937	0.905418	0.817084	0.979505	0.999671	0.838431	0.999802	0.693371	0.9995	0.917953	0.819362	0.755312	0.0524002	0.00961304	-0.0547284	-0.0344979	0.0672143	-0.0808204	0.137654	0.0664719	-0.0350903	0.167703	0.231066	-0.00438241	0.0783307	0.0892053	-0.231126
GeneID:100004439	zbtb34	0.0588435	0.00241336	0.0002382	0.314737	0.33849	0.258812	0.00438545	0.261443	0.125708	0.143255	0.105287	0.98508	0.953334	0.762703	0.860349	0.774354	0.876085	0.925176	0.78921	0.999354	0.999797	0.999937	0.882198	0.945694	0.876902	0.999671	0.849071	0.99966	0.185649	0.9995	0.807287	0.742466	1	0.970012	1.3302	1.54952	0.812024	0.527198	0.827109	1.33101	0.583527	0.767152	0.818617	0.857526	0.0332352	0.0488706	0.195192	-0.0871723
GeneID:100004440	si:ch211-67e16.3	0.705511	0.0317658	0.497764	0.966567	0.683576	0.805613	0.40255	0.576817	0.111373	0.782292	1	1	0.518225	1	0.788376	0.896307	0.71425	0.667514	0.696064	0.999354	0.999797	0.999937	0.859053	0.426037	0.787678	0.999671	0.25513	0.99966	1	0.9995	0.551411	1	1	0.299428	1.15184	-0.452837	-0.0825799	0.300574	0.321091	0.58222	0.376206	0.923735	0.246903	-0.632428	-0.352721	0.642301	0.932424	0.254076
GeneID:100004455	epoa	0.916848	0.84864	0.109976	0.804777	0.867343	0.896118	0.413725	0.938765	0.707184	0.899537	0.208601	0.999271	0.950256	0.143722	0.414694	0.407654	0.708455	0.643461	0.943861	0.995383	0.999797	0.999937	0.858501	0.904221	0.610344	0.999671	0.537162	0.976597	0.413099	0.9995	0.512831	0.696145	1	-0.0621713	-0.0935218	0.575356	0.224889	-0.0895103	0.122343	0.370913	-0.0400563	0.177418	0.0805682	0.572175	0.00347445	-0.0739142	0.792184	0.422405
GeneID:100004456	cldn10b	0.752848	0.236013	0.00299547	0.61194	0.698271	0.726735	0.816058	0.221896	0.329815	0.63837	0.188847	0.96532	0.538082	0.809146	0.472121	0.9436	0.887635	0.761959	0.966618	0.995383	0.999797	0.999937	0.670535	0.995774	0.920725	0.999671	0.941367	0.99966	0.978876	0.9995	0.991541	0.919922	1	0.123185	-0.36033	0.735322	-0.306401	0.13819	-0.212225	0.0951032	-0.377227	0.297831	0.185074	-0.406994	0.174251	0.531225	-0.29908	0.428385
GeneID:100004458	GeneID:100004458	0.681682	0.0879464	0.00100978	0.688609	0.424454	0.888032	0.000259252	0.219651	0.899052	0.284688	0.114078	0.923008	0.917999	0.930184	0.000387964	0.328144	0.65131	0.0879714	0.301534	0.995383	0.999797	0.999937	0.0706878	0.953829	0.983698	0.999671	0.797363	0.99966	0.131139	0.9995	0.715458	0.615349	1	0.180227	0.539654	-1.10843	0.279815	0.299924	0.113769	-1.43174	0.415758	0.0565634	0.42071	0.562461	0.201604	0.0894693	0.0780068	-2.54633
GeneID:100004460	pcsk2	0.944751	0.757539	0.713463	0.99982	0.434106	0.910305	0.734548	0.346374	0.36312	0.635428	0.756296	0.712409	0.986577	0.102766	0.181704	0.299034	0.266101	0.97703	0.999568	0.995383	0.999797	0.999937	0.982784	0.969151	0.918843	0.999671	0.963796	0.99966	0.720211	0.9995	0.791081	0.998047	0.505566	-0.0256469	0.0847103	-0.0970379	-0.000417652	-0.20898	-0.0640603	0.105928	-0.235919	-0.233065	0.149649	0.1055	-0.187674	0.00690223	-0.342766	-0.26742
GeneID:100004462	tmc8	0.508815	0.447379	0.527911	0.99687	0.669009	0.853282	0.028496	0.606794	0.367589	0.992283	0.161634	0.218936	0.836075	0.68074	0.0737332	0.00214039	0.596775	0.75644	0.772082	0.995383	0.999797	0.999937	0.470734	0.976537	0.567021	0.999671	0.941282	0.99966	0.952324	0.9995	0.65092	0.793666	1	-0.295974	0.286534	0.237972	0.00396605	-0.191118	-0.153809	0.762605	-0.215182	0.344584	0.00685712	-0.57505	0.917554	0.214814	0.360708	-0.935075
GeneID:100004469	igsf11	0.193443	0.920574	0.994606	0.703123	0.689901	0.930701	0.0138634	0.560084	0.734947	0.765377	0.301391	0.983765	0.53613	0.567413	0.0203517	0.682141	0.839423	0.876397	0.816535	0.995383	0.999797	0.999937	0.905867	0.912548	0.829164	0.999671	0.951652	0.99966	0.889558	0.9995	0.896182	0.974854	0.234124	0.569834	-0.0527433	0.00348879	-0.320012	0.196785	-0.0863336	0.944113	0.263096	0.166323	0.174605	-0.53263	0.0357501	0.30238	-0.291707	-0.718807
GeneID:100004499	GeneID:100004499	0.106209	0.00266517	0.721983	0.697612	0.734765	0.57364	0.508532	0.397424	0.679515	0.415773	1	0.983765	0.826871	1	0.677261	0.720039	0.905741	0.766397	0.271822	0.995383	0.999797	0.999937	0.945482	0.760118	0.512306	0.999671	0.459068	0.99966	1	0.9995	0.938397	1	1	-1.12735	1.37172	-0.230905	-0.50107	0.233366	0.546136	-0.498939	0.48424	0.271857	0.541126	-0.203198	0.0744121	0.28098	-0.000975637	0.336368
GeneID:100004503	eef1a1l2	0.931429	0.0835894	0.0538967	0.40492	0.628419	0.682921	0.104207	0.691027	0.21756	0.880796	0.865057	0.977978	0.850165	0.653163	0.815483	0.899415	0.554401	0.430496	0.752201	0.998726	0.999797	0.999937	0.777369	0.964676	0.973132	0.999671	0.939974	0.99966	0.650766	0.9995	0.732981	0.703259	1	-0.041587	-0.526412	-0.571476	-0.457062	0.177841	-0.249382	-0.549983	-0.145629	-0.402342	-0.0748894	-0.0934424	0.0796482	-0.214288	-0.444176	0.155514
GeneID:100004513	znf1046	0.0682848	0.125086	0.48518	1	0.175377	1	0.667172	0.0782388	0.177978	1	1	1	1	1	0.581076	0.60369	0.804678	1	0.976488	0.995383	0.999797	0.999937	0.905867	0.986611	0.971785	0.999671	0.973158	0.99966	1	0.9995	0.97561	1	1	-1.28075	-0.975807	-0.460869	-0.907722	-0.919491	-0.493227	-0.35394	-1.13473	-0.898923	-0.328197	-0.0670249	-1.97234	-0.423467	-1.36105	-0.936913
GeneID:100004517	tmem88b	0.641991	1.06e-06	3.54e-05	0.59207	0.202996	0.94241	0.159103	0.00218965	3.54e-06	0.96999	0.00502851	0.0025646	0.442611	0.0327274	0.00255099	0.986811	0.750656	0.135232	0.354992	0.999354	0.999797	0.999937	0.111379	0.972661	0.926625	0.999671	0.964142	0.99966	0.510219	0.9995	0.692283	0.933342	0.706578	0.107577	0.751221	0.637271	-0.189665	0.241193	-0.0323951	0.270771	0.504353	0.726727	-0.0124873	-0.503711	0.550994	0.1831	0.375566	0.468939
GeneID:100004523	GeneID:100004523	0.186639	0.847697	0.990652	0.834305	0.60044	0.852857	0.00162972	0.695726	0.632998	0.621067	0.430894	0.955673	0.938213	0.189064	0.0933345	0.93596	0.653126	0.848495	0.585044	0.995383	0.999797	0.999937	0.8697	0.972274	0.877736	0.999671	0.960561	0.99966	0.990149	0.9995	0.918815	0.855054	0.342274	0.621537	0.104435	0.00675309	0.222635	0.271713	-0.18703	1.25444	0.202078	0.244833	0.28984	0.439864	-0.113028	0.0546823	-0.508379	-0.540264
GeneID:100004528	GeneID:100004528	0.0429957	0.00229713	4.19e-07	0.895003	0.0184654	0.955674	0.0393388	0.504902	3.85e-06	0.916145	0.765986	0.907773	0.850128	0.562914	0.0112419	0.774374	0.677874	0.150165	0.0429785	0.995383	0.999797	0.999937	0.17227	0.972661	0.513507	0.999671	0.73795	0.99966	0.414286	0.9995	0.504464	0.884715	0.470501	0.57218	0.750538	1.1681	-0.097237	0.623155	0.0397962	0.563378	0.204004	1.10507	0.0478419	-0.136525	-0.182842	-0.120391	-0.294918	0.762229
GeneID:100004536	slc35a1	0.178245	0.320554	0.359552	0.949766	0.116382	0.770827	0.733522	0.000842814	0.495497	0.197616	0.512253	0.987332	0.380741	0.881493	0.017628	0.98431	0.81946	0.917377	0.947216	0.995383	0.999797	0.999937	0.925749	0.999613	0.937839	0.999671	0.769064	0.99966	0.485401	0.9995	0.661445	0.795792	0.283274	-0.316917	-0.218647	0.195339	0.0398743	-0.346423	0.130341	0.0960996	-0.669235	-0.163541	-0.3199	0.182869	0.0169558	-0.254506	0.0626472	0.459589
GeneID:100004555	ripk3	0.411323	0.853789	0.994175	0.5215	0.922852	0.657872	0.986746	0.134915	0.542924	0.139607	1	0.699072	0.363283	0.703691	0.71132	0.720678	0.962121	0.94948	0.929309	0.995383	0.999797	0.999937	0.904958	0.653099	0.889457	0.999671	0.676203	0.99966	1	0.981104	0.973706	0.907318	1	-0.394361	0.0901108	-0.00376861	-0.498304	0.0549668	-0.347424	0.00983718	-0.61582	0.269253	-0.701327	-0.238101	0.505327	0.59152	0.323908	0.202829
GeneID:100004557	hyal3	0.558052	0.00265015	0.0176736	0.94799	0.530412	0.860859	0.675022	0.00905022	3.88e-05	0.988054	0.285374	0.976793	0.860399	0.109013	0.135802	0.923872	0.922728	0.633598	0.953217	0.999354	0.999797	0.999937	0.817544	0.971834	0.859326	0.999671	0.828106	0.78748	0.529788	0.9995	0.423843	0.801004	1	0.236541	0.847418	0.682053	-0.0654258	0.237189	-0.135911	0.182537	0.76371	1.13267	0.00985662	-0.388973	0.0621633	-0.141274	0.669041	0.557971
GeneID:100004563	si:dkey-85k15.4	0.754372	0.992342	0.101991	1	0.253086	1	0.62674	0.738415	0.72188	1	1	1	1	1	0.776921	0.0955019	0.405005	1	1	0.989987	0.999797	0.999937	0.627567	0.963477	0.649277	0.999671	1	0.99966	1	0.9995	0.688392	1	1	-0.457348	0.0157692	1.49871	-0.423796	-1.49311	-0.285818	0.627285	-0.430811	0.44233	-0.770964	0.690272	-0.102749	0.377371	-0.187546	-0.31844
GeneID:100004566	atp6ap1a	0.396907	5.26e-06	4.81e-10	0.79735	0.0982642	0.21398	0.0245726	0.00521397	0.0166261	0.196376	0.780996	0.40064	0.697609	0.147382	5.9e-06	0.0591158	0.97132	0.698087	0.747237	0.995383	0.999797	0.999937	0.73001	0.733439	0.902477	0.999671	0.829526	0.999802	0.6199	0.9995	0.967022	0.942745	0.643224	-0.116071	-0.466857	-0.618277	-0.069601	-0.196211	-0.20829	-0.260401	-0.304428	-0.265888	-0.173472	0.0531598	-0.171532	-0.0715967	-0.186959	-0.450585
GeneID:100004576	taok1a	0.000321828	6.56e-08	1.29e-08	0.000170453	1.72e-05	0.00297752	0.000171526	5.05e-05	4.66e-06	3.19e-06	0.0591696	0.95826	0.54686	0.397328	0.795526	0.924809	0.909853	0.97753	0.945446	0.995383	0.999797	0.999937	0.96313	0.985062	0.889457	0.999671	0.935994	0.99966	0.899912	0.9995	0.703968	0.89094	0.603984	1.47468	1.97298	2.03665	1.75516	1.65629	1.40199	1.4701	1.56538	1.71891	1.85141	0.87778	0.111558	0.304175	0.394099	-0.109842
GeneID:100004582	GeneID:100004582	2.62e-07	2.52e-10	3.29e-07	1.21e-05	6.09e-10	6.06e-05	0.0574548	7.93e-11	5.48e-08	9.84e-09	0.0791435	0.945279	0.899799	0.971796	0.224107	0.812767	0.776068	0.590319	0.692694	0.995383	0.999797	0.999937	0.941316	0.799421	0.817253	0.999671	0.943267	0.99966	0.00870411	0.9995	0.807287	0.417728	0.308292	2.22866	2.48181	2.00661	2.17491	2.52557	1.92385	0.888597	2.68342	2.17698	2.43257	0.929305	-0.150793	-0.0992148	-0.0325751	-0.476934
GeneID:100004589	rxfp3.2b	0.975442	0.926141	0.133308	1	0.486562	1	0.604653	0.498367	0.468052	1	1	1	1	1	0.697237	0.567888	0.876268	1	1	0.995383	0.999797	0.999937	0.902566	0.977373	0.865098	0.999671	1	0.99966	1	0.9995	0.959383	1	1	0.03176	-0.0803527	-1.01277	0.173732	-0.540409	-0.134057	-0.446506	-0.503732	-0.546268	0.164924	0.0822957	0.354175	-0.449168	0.862436	0.651705
GeneID:100004590	ubap1la	0.618479	0.00347097	0.0196544	0.418065	0.000131988	0.934648	0.300817	0.0567666	0.0640185	0.150125	0.974299	0.935673	0.928374	0.907466	0.838256	0.660928	0.753515	0.298263	0.851636	0.999354	0.999797	0.999937	0.915326	0.881988	0.357369	0.999671	0.755433	0.99966	0.268481	0.9995	0.914332	0.780488	1	0.167372	0.682106	0.552208	0.36843	0.893298	0.0543343	0.309133	0.478711	0.473499	0.424717	0.0152763	0.132037	0.0578867	0.0726055	-0.0811995
GeneID:100004597	phf23b	0.0108659	0.00260934	6.48e-05	0.647048	6.51e-05	0.732708	0.112364	0.0459407	0.00253075	0.00300743	0.903845	0.85818	0.814391	0.595411	0.0316776	0.509873	0.328638	0.876397	0.907137	0.995383	0.999797	0.999937	0.925256	0.900705	0.885577	0.999671	0.524294	0.99966	0.731789	0.9995	0.460902	0.895819	0.242412	-0.589918	-0.628193	-0.800534	-0.210412	-0.84178	-0.159198	0.375049	-0.444472	-0.642448	-0.685992	-0.0518684	-0.14818	-0.0921723	-0.175601	0.44237
GeneID:100004603	si:ch73-14h1.2	0.220646	0.000145797	0.000145941	0.716682	0.0187222	0.705783	0.0657121	0.745329	0.089667	0.243265	0.0800724	0.0314977	0.607551	0.144755	0.0293275	0.552825	0.404828	0.79139	0.786497	0.995383	0.999797	0.999937	0.978592	0.96983	0.930147	0.999671	0.626663	0.99966	0.752955	0.9995	0.289395	0.979247	1	0.503193	1.2203	1.20303	0.289104	0.835012	-0.289813	0.693881	0.146676	0.622307	0.506696	-0.718274	1.0086	-0.34707	0.671836	0.762697
GeneID:100004607	None	0.3855	0.307592	0.653883	0.444311	0.642457	0.846613	0.00136923	0.127995	0.0744967	0.506622	0.269586	0.628617	0.863075	0.823602	0.62385	0.97453	0.939163	0.713577	0.999111	0.995383	0.999797	0.999937	0.940762	0.952454	0.334461	0.999671	0.972413	0.99966	0.22811	0.9995	0.908043	0.993699	1	-0.502066	0.507516	0.240236	-0.671452	0.273829	-0.214455	-1.57245	-0.755102	0.848688	-0.422316	0.685344	-0.564112	-0.160995	0.194661	0.261199
GeneID:100004610	pop7	0.745648	0.151749	0.147879	0.866266	0.285422	0.981431	0.0276514	0.0183738	0.457956	0.168817	0.871164	0.993682	0.941271	0.232988	0.264136	0.948762	0.771829	0.997451	0.982011	0.995383	0.999797	0.999937	0.985141	0.878069	0.987425	0.999671	0.997777	0.99966	0.91683	0.9995	0.886655	0.946471	0.251883	-0.152653	-0.498352	-0.492039	-0.151218	-0.40504	0.0195753	0.744718	-0.796983	-0.288415	-0.555812	0.103905	0.0117316	-0.0502158	-0.460454	-0.36449
GeneID:100004611	sema3bl	0.42599	0.125904	0.196727	0.472021	0.504481	0.491309	0.790462	0.102014	0.282504	0.0364738	0.210793	0.950539	0.614899	0.667434	0.520176	0.886375	0.82693	0.958843	0.968092	0.996835	0.999797	0.999937	0.989368	0.971964	0.958607	0.999671	0.975723	0.99966	0.815868	0.9995	0.956386	0.849464	0.455865	0.218045	0.344202	0.289832	0.295694	0.178282	0.273265	-0.082761	0.373235	0.26122	0.511137	0.34836	0.0823665	0.172942	0.156791	0.161201
GeneID:100004613	tmeff2a	0.73999	0.207104	0.292386	0.838826	0.916055	0.4721	0.733056	0.469666	0.40629	0.765717	0.961281	0.920987	0.731335	0.825623	0.0052396	0.375442	0.831204	0.990302	0.782844	0.995383	0.999797	0.999937	0.941316	0.964371	0.829098	0.999671	0.984652	0.99966	0.68649	0.9995	0.950913	0.972557	1	-0.138761	-0.397153	-0.330035	0.154396	0.0465604	-0.386832	0.140166	-0.247798	-0.284805	-0.136114	0.0280681	0.136501	0.160456	-0.1145	-0.730623
GeneID:100004617	csf1a	0.560525	0.946544	0.00104802	0.648832	0.934222	0.777757	0.507245	0.445381	0.561574	0.783006	0.823427	0.925376	0.877628	0.0365762	0.00378804	0.876852	0.951262	0.848881	0.772634	0.996835	0.999797	0.999937	0.858908	0.881247	0.886616	0.999671	0.793353	0.99966	0.915069	0.9995	0.92482	0.99201	0.409473	0.171462	-0.0211476	0.675518	-0.221583	-0.028447	-0.144231	0.189811	0.196918	0.157934	-0.0978145	-0.0883467	0.118743	0.0766048	0.523353	0.639356
GeneID:100004621	si:dkeyp-121d4.3	0.145377	1.56e-05	0.000163562	0.227201	0.214675	0.183516	0.113914	0.000150381	0.0138738	0.00052311	0.32257	0.388195	0.240089	0.555726	0.944512	0.472862	0.921513	0.803906	0.905474	0.996835	0.999797	0.999937	0.98227	0.773005	0.999633	0.999671	0.949992	0.99966	0.644991	0.9995	0.852184	0.726147	0.317158	0.206097	0.492574	0.42834	0.242188	0.171315	0.243893	0.214515	0.448499	0.303311	0.440498	0.163672	-0.180378	-0.163946	-0.102783	-0.0114307
GeneID:100004625	ccr11.1	0.277817	0.306783	0.179063	0.51938	0.945993	0.798983	0.557157	0.898598	0.723517	0.800396	1	0.43618	0.868338	1	0.776657	0.935449	0.655974	0.79139	0.783443	0.995383	0.999797	0.999937	0.988587	0.984234	0.887744	0.999671	0.935535	0.99966	1	0.9995	0.694398	1	1	-0.694151	-0.587654	0.698789	-0.678595	-0.0545587	0.299015	-0.406466	-0.0908373	-0.23961	-0.209748	0.310984	1.32325	0.342672	0.272881	0.316796
GeneID:100004647	rasl10a	0.000319821	0.000481062	0.16223	0.00621837	5.48e-05	0.0374768	0.589749	6.84e-06	0.036092	0.00031755	0.473933	0.977211	0.600149	0.813125	0.999873	0.119305	0.179819	0.280205	0.483083	0.995383	0.999797	0.999937	0.872035	0.92126	0.828413	0.999671	0.781172	0.99966	0.625492	0.9995	0.996227	0.491876	0.280612	0.874022	0.787452	0.344823	0.820037	0.927527	0.646201	0.172921	1.02026	0.514519	0.880356	0.239381	-0.0387688	0.204293	0.11173	-0.000103168
GeneID:100004652	si:ch211-81n22.1	0.221379	0.561175	0.154251	0.864043	0.0312319	0.829838	0.454775	0.0914253	0.324072	0.778887	0.329958	0.500797	0.854159	0.84661	0.627365	0.426398	0.658915	0.674145	0.766969	0.995383	0.999797	0.999937	0.991034	0.730093	0.685285	0.999671	0.579659	0.99966	0.59087	0.9995	0.715981	0.805828	1	-0.385794	0.176758	0.375514	0.121912	-0.608948	0.133955	0.245901	-0.473023	-0.298088	0.114941	0.345291	0.440515	-0.123548	0.123476	0.178059
GeneID:100004656	m1ap	0.699715	0.523738	0.898967	1	0.0740203	1	0.0915235	0.08811	0.840434	1	1	1	1	1	0.0455848	0.145678	0.173517	1	1	0.995383	0.999797	0.999937	0.856005	0.963077	0.998521	0.999671	1	0.953085	1	0.9995	0.983388	1	1	0.429587	-0.656313	0.134121	-0.492858	1.42588	1.02755	-2.44456	1.33469	0.222991	0.685798	-0.65347	-0.0235867	-0.108854	-0.115666	-1.74357
GeneID:100004663	si:dkey-188i13.11	0.506901	0.555922	0.0491389	0.636535	0.660871	0.793496	0.0437748	0.972436	0.274368	0.891232	0.846103	0.934654	0.550611	0.856418	0.0619136	0.63146	0.803732	0.55035	0.84061	0.976219	0.999797	0.999937	0.904409	0.535849	0.865098	0.999671	0.991385	0.99966	0.859144	0.9995	0.941812	0.887446	1	0.450813	0.363354	0.992352	-0.587446	0.301104	-0.336401	1.10707	0.0273127	0.636085	-0.129614	-0.174868	0.2034	0.402632	-0.165075	0.814205
GeneID:100004668	fsd1l	2.26e-05	0.00412873	0.00308245	0.04018	1.94e-05	0.0128092	0.487141	1.52e-06	0.000451199	0.0157917	0.272013	0.606964	0.87265	0.456649	0.857936	0.984975	0.674253	0.861324	0.975014	0.995383	0.999797	0.999937	0.944719	0.88438	0.883869	0.999671	0.889816	0.99966	0.222348	0.872292	0.170137	0.742676	0.0849986	0.924718	0.60526	0.61351	0.617106	0.891369	0.668292	0.198832	0.990563	0.737861	0.584375	-0.296073	-0.283433	-0.0746066	-0.249663	-0.0547451
GeneID:100004673	cabcoco1	0.283496	0.314894	0.00700983	0.754114	0.361695	0.870133	0.204358	0.418478	0.290813	0.785532	1	0.973797	0.832106	1	0.471329	0.224107	0.720592	0.721571	0.98761	0.999354	0.999797	0.999937	0.995523	0.985049	0.921535	0.999671	0.963796	0.99966	1	0.9995	0.954055	1	1	0.779016	0.665408	1.4893	0.460308	0.648898	0.255297	0.893159	0.565697	0.720085	-0.289928	-0.238195	0.0847042	0.190903	0.140028	0.370129
GeneID:100004674	rnf151	0.15954	0.396166	0.434864	0.957923	0.759305	0.988441	0.202487	0.803881	0.0455168	0.921441	0.811012	0.764265	0.927693	0.952981	0.163367	0.471859	0.882059	0.926962	0.936237	0.995383	0.999797	0.999937	0.914287	0.963477	0.942696	0.999671	0.790021	0.99966	0.875056	0.9995	0.701322	0.994982	1	0.529718	-0.31564	-0.284763	0.0560861	-0.137788	0.0128601	-0.495553	0.107443	-0.699331	-0.056904	-0.136883	-0.365604	0.0747538	-0.0513268	0.51991
GeneID:100004683	tafa5l	0.702525	0.0325281	0.00212374	0.63192	0.788775	0.442197	0.0395329	0.775432	0.388927	0.912598	0.831715	0.941845	0.427263	0.023224	0.0597859	0.611776	0.450117	0.637329	0.992876	0.938956	0.999797	0.999937	0.904958	0.969687	0.93636	0.999671	0.916744	0.99966	0.733709	0.9995	0.847917	0.93317	0.670718	0.0914619	-0.371484	-0.512924	-0.176687	-0.0638618	-0.237146	-0.393171	-0.0631689	-0.172128	0.033121	0.0656583	0.0649206	0.174803	-0.384449	-0.317445
GeneID:100004688	None	0.571925	0.801362	0.426156	0.706355	0.59048	0.200893	0.806305	0.989653	0.980885	0.0497094	0.539567	0.832513	0.601618	0.986958	0.00509572	0.0149695	0.0292285	0.933094	0.896703	0.995383	0.999797	0.999937	0.963596	0.97955	0.971032	0.999671	0.896679	0.99966	0.648274	0.9995	0.851297	0.990393	0.461944	0.261979	0.113235	0.303758	0.293707	-0.240558	0.670882	0.123826	-0.00641581	-0.0120258	0.775982	0.320561	-0.250096	-0.261952	0.0137332	-0.809679
GeneID:100004700	cyp24a1	0.680928	0.167848	1.01e-27	0.815621	0.96731	0.793496	3e-07	0.0431723	3.41e-06	0.619698	0.0332314	3.92e-06	1.77e-06	0.00205431	3.27e-19	0.0251125	0.298043	0.281626	0.722545	0.995383	0.999797	0.999937	0.71926	0.488131	0.780022	0.999671	0.805902	0.434869	0.245458	0.421318	0.256253	0.988878	1	0.190438	0.477579	2.97986	-0.202082	0.0220976	-0.2052	1.55515	-0.725423	1.39929	-0.243564	0.787015	2.36144	2.24112	1.68901	3.59305
GeneID:100004703	None	0.33587	8.37e-07	0.00017504	0.723771	0.61807	0.675303	0.000146793	0.290606	0.00113117	0.129639	0.965651	0.528838	0.343253	0.773175	7.03e-10	0.285733	0.0140651	0.494326	0.74823	0.995383	0.999797	0.999937	0.454643	0.845606	0.971171	0.999671	0.941282	0.99966	0.806907	0.9995	0.828701	0.905945	0.773611	-0.193731	-0.772152	-0.586724	-0.132965	-0.103898	-0.142078	-0.645838	-0.192393	-0.532527	-0.298911	-0.0136049	-0.220342	0.198186	-0.0845604	-0.872275
GeneID:100004718	rilpl2	0.379409	0.12994	6.25e-06	0.0371834	0.540493	0.446238	0.208423	0.83405	0.502641	0.813531	0.878418	0.93991	0.590466	0.618101	0.00420819	0.987588	0.675243	0.797457	0.954835	0.995383	0.999797	0.999937	0.915887	0.684479	0.889457	0.999671	0.886339	0.99966	0.620009	0.9995	0.846496	0.865426	1	0.285673	0.408332	1.04445	0.732493	0.199828	0.354495	0.383648	0.0739778	0.210991	0.100411	0.0756512	-0.128581	-0.262	-0.250857	0.820022
GeneID:100004727	ypel2a	0.23821	0.31062	2.06e-13	0.18297	0.828069	0.936322	0.389747	0.691224	0.839699	0.640361	0.474851	0.821369	0.037189	0.464474	0.000696436	0.640146	0.580877	0.925813	0.838421	0.995383	0.999797	0.999937	0.388242	0.947198	0.787788	0.999671	0.972777	0.995502	0.569253	0.9995	0.563067	0.988651	0.433685	-0.123774	-0.0975982	-0.586693	-0.188997	-0.0270173	-0.0185114	-0.0939671	0.043958	0.0242918	0.0594381	0.0908584	0.0895222	0.237658	0.117994	-0.364126
GeneID:100004729	tex2l	0.987522	0.414767	0.583448	1	0.711998	1	0.168879	0.250389	0.0287571	1	1	1	1	1	0.543687	0.634028	0.856328	1	1	0.995383	0.999797	0.999937	0.740485	0.961374	0.77603	0.999671	1	0.99966	1	0.9995	0.950782	1	1	-0.0209546	-0.788334	-0.52711	-1.11357	-0.402766	-2.6691	-1.62966	0.950347	-2.70567	-0.170823	0.43802	-0.294512	0.490068	-0.519831	-0.573238
GeneID:100004736	None	0.669903	0.530458	0.956718	0.872118	0.876909	0.669562	0.958888	0.846072	0.176023	0.907014	1	1	0.841162	1	0.306092	0.752216	0.48667	0.827215	0.986907	0.995383	0.999797	0.999937	0.99644	0.916528	0.807655	0.999671	0.983999	0.99966	1	0.9995	0.984979	1	1	-0.449312	-0.56453	-0.0522057	0.313758	-0.166995	0.60704	0.0659367	-0.191817	-1.28443	0.147457	0.344063	-0.690715	0.205005	-0.879942	-0.658099
GeneID:100004739	None	0.975776	0.568278	0.174442	1	0.875077	1	0.50832	0.685328	0.858391	1	1	1	1	1	0.351957	0.107977	0.824626	1	1	0.996835	0.999797	0.999937	0.588913	0.738216	0.820713	0.999671	1	0.99966	1	0.9995	0.898073	1	1	0.0416614	-0.57305	1.07575	0.380856	0.184892	0.526147	0.671413	0.403209	-0.204011	0.136443	-0.137196	-1.17679	0.394116	-0.257961	1.24703
GeneID:100004742	si:ch73-151m17.5	0.90985	0.185569	0.00746237	1	0.943149	1	0.394563	0.949753	0.152854	1	1	1	1	1	0.069156	0.56461	0.822123	1	1	0.995383	0.999797	0.999937	0.714536	0.902117	0.972428	0.999671	1	0.99966	1	0.9995	0.730356	1	1	0.131811	0.966737	1.72246	0.601727	0.0818883	0.033785	0.745171	0.0665836	1.06542	0.263713	-0.0968947	0.362184	-0.135763	-0.122607	1.88828
GeneID:100004744	GeneID:100004744	0.194545	0.328677	5.52e-19	0.976468	0.0306116	0.670672	0.00313631	0.47674	0.858391	0.0793219	0.880586	0.808285	0.000134639	0.196386	0.278374	0.98294	0.930839	0.234999	0.672614	0.803275	0.999797	0.999937	0.775927	0.928185	0.71062	0.999671	0.983999	0.99966	0.742642	0.9995	0.817462	0.822711	0.657436	-0.25932	-0.182582	-1.39603	-0.0166954	-0.386346	-0.149629	-0.518091	-0.142029	0.0417126	-0.349792	0.0487448	-0.195525	-0.871004	-0.37637	0.277603
GeneID:100004770	kmt5ab	0.00315448	0.00343387	0.193357	0.729664	0.000893228	0.57448	0.691706	0.00203582	7.9e-05	0.237796	0.925691	0.998419	0.387401	0.115773	0.0102302	0.40403	0.882191	0.433619	0.0221615	0.995383	0.999797	0.999937	0.602058	0.793734	0.57799	0.999671	0.560788	0.99966	0.566485	0.9995	0.528347	0.803752	0.266303	-0.509634	-0.463947	-0.219657	-0.129119	-0.54139	-0.176192	-0.0894346	-0.49728	-0.625249	-0.239878	0.0317418	0.00212835	-0.21141	0.312361	0.447531
GeneID:100004793	mrc2	0.242176	0.0677983	0.00449548	0.161855	0.000834668	0.707025	0.88801	0.00563051	0.211291	0.136418	0.760176	0.993374	0.718798	0.284106	0.357125	0.883044	0.630742	0.926315	0.877922	0.995383	0.999797	0.999937	0.98464	0.963656	0.98245	0.999671	0.99686	0.99966	0.311702	0.9995	0.922277	0.800298	0.32014	0.284375	0.378418	0.551582	0.446236	0.672164	0.163042	-0.044244	0.560445	0.280525	0.363231	-0.108516	-0.00860866	-0.125247	0.275684	0.197006
GeneID:100004801	abcb6b	0.010822	0.000763642	1.86e-06	0.447334	0.00743802	0.177565	0.542274	0.00022333	0.243667	0.0201943	0.808846	0.957303	0.355454	0.991873	0.000194901	0.822523	0.630472	0.876705	0.811064	0.999611	0.999797	0.999937	0.965014	0.781368	0.434448	0.999671	0.896913	0.99966	0.104067	0.968228	0.515453	0.6876	0.22083	0.540168	0.63435	0.856984	0.283836	0.537726	0.39855	0.157213	0.707805	0.257598	0.512734	0.0858786	-0.0687178	0.248755	-0.00454526	0.710565
GeneID:100004809	fam78ba	0.0705023	0.00177399	0.554461	0.04301	0.000260059	0.203028	0.420269	0.00303742	0.138741	0.0677753	0.535494	0.967067	0.88097	0.971796	0.00824017	0.75846	0.843299	0.497514	0.884404	0.995383	0.999797	0.999937	0.828133	0.915631	0.870078	0.999671	0.935535	0.99966	0.343313	0.9995	0.550286	0.840407	0.358952	0.565195	0.835824	-0.190705	0.777283	0.994619	0.539943	-0.285988	0.815361	0.446591	0.590361	0.258427	-0.0801118	0.0881746	0.0249127	-0.76949
GeneID:100004847	rorc	0.930854	0.0105674	0.256649	0.886421	0.00813297	0.346415	0.109425	0.428048	0.831903	0.881845	0.919759	0.994695	0.918044	0.682446	0.16576	0.0852951	0.736057	0.848881	0.767451	0.995383	0.999797	0.999937	0.863682	0.905703	0.746994	0.999671	0.905571	0.965093	0.682275	0.885289	0.677218	0.821522	1	-0.0677487	1.12976	0.54539	0.184648	1.21059	0.715356	0.806954	0.420263	0.134666	0.118304	-0.0919799	-0.0127137	0.0981885	-0.318553	-0.705118
GeneID:100004848	GeneID:100004848	1	0.0132284	0.0463549	1	0.626852	1	0.552286	0.0742256	0.00219022	1	1	1	1	1	0.915302	1	1	1	1	0.995383	0.999797	0.999937	1	1	0.999742	0.999671	1	0.99966	1	0.9995	1	1	1	0.678879	1.71428	1.42637	-0.809032	0.499312	0.352354	0.640932	1.34445	2.07041	0.63253	1.03238	-0.443411	-0.318222	-0.7312	0.145375
GeneID:100004850	aatka	0.17757	3.93e-12	0.0213894	0.0265707	0.00607378	0.140721	0.96065	0.0124079	6.93e-06	0.0427262	0.000238848	0.593808	0.422248	0.788327	0.0054052	0.808615	0.859187	0.370318	0.905898	0.995383	0.999797	0.999937	0.845384	0.868812	0.897172	0.999671	0.975436	0.99966	0.332653	0.9995	0.975543	0.683316	0.406683	0.330576	1.29952	0.470231	0.623196	0.581761	0.448629	-0.0178651	0.526466	0.88502	0.484354	0.805866	0.234035	0.210646	-0.0935637	-0.49964
GeneID:100004870	exoc2	0.0902019	0.000648309	0.0901376	0.842761	0.0192958	0.502503	0.0272392	0.00950652	0.0143053	0.233387	0.886837	0.803124	0.561005	0.538608	0.00448024	0.725358	0.248219	0.354651	0.893476	0.929416	0.999797	0.999937	0.968024	0.436687	0.887379	0.999671	0.989905	0.99966	0.977219	0.965614	0.665945	0.851095	0.59571	-0.225505	-0.38655	-0.200828	-0.0618398	-0.286004	-0.145757	-0.283247	-0.305497	-0.29329	-0.174868	0.0295943	0.138874	0.146493	-0.161011	-0.456814
GeneID:100004874	si:ch211-275j6.5	0.578838	0.607357	0.397118	0.840941	0.231806	0.933018	0.316216	0.55888	0.990538	0.956008	0.976034	0.916235	0.898312	0.827786	0.611089	0.824058	0.782309	0.849412	0.889469	0.995383	0.999797	0.999937	0.853938	0.869175	0.825093	0.999671	0.946756	0.99966	0.490736	0.9995	0.826096	0.962408	1	0.276883	0.229827	0.344275	0.199457	0.501091	-0.0849316	0.449985	0.262391	0.006381	0.0394556	-0.0232666	0.247687	-0.13141	-0.206461	-0.289825
GeneID:100004895	ora3	0.46432	0.403695	0.855557	1	0.532619	1	0.431105	0.817283	0.929551	1	1	1	1	1	0.643281	0.445298	0.925123	1	1	0.998504	0.999797	0.999937	0.931569	0.871347	0.90405	0.999671	1	0.80152	1	0.9995	0.61138	1	1	0.705983	-0.845525	-0.191033	0.651701	0.588726	-0.391371	0.758874	0.239063	0.100317	-0.391807	0.147724	0.513453	0.0928609	-0.980402	-0.572945
GeneID:100004902	GeneID:100004902	0.469232	0.568915	0.121566	1	0.667859	1	0.94937	0.424738	0.915887	1	1	1	1	1	0.975034	0.58273	0.982811	1	1	0.995383	0.999797	0.999937	0.9609	0.972526	0.854214	0.999671	1	0.99966	1	0.9995	0.871365	1	1	-0.684982	-0.485749	-1.23243	-0.427298	-0.4026	-0.147179	0.0749413	-0.673336	-0.105333	-0.60261	0.868486	-0.305592	0.21296	0.352756	0.0440916
GeneID:100004911	None	0.835123	0.472547	0.411852	0.681505	0.818713	0.906519	1.66e-09	0.497621	0.0505271	0.969431	1	0.976225	0.412391	0.83097	0.980963	0.491668	0.488069	0.989353	0.884716	0.995383	0.999797	0.999937	0.965259	0.941855	0.911705	0.999671	0.884069	0.99966	1	0.9995	0.994715	0.883211	1	0.167547	0.438288	0.477564	-0.510986	-0.176967	0.164046	2.86133	-0.443701	1.06283	-0.0413599	0.601556	-0.0990222	-0.745004	0.241762	-0.0205977
GeneID:100004913	phyhiplb	0.388816	0.00577027	0.959044	0.148081	0.639484	0.31599	0.97083	0.040514	0.591223	0.00806641	0.106562	0.97058	0.965822	0.975881	2.35e-05	0.525651	0.992451	0.976476	0.776279	0.995383	0.999797	0.999937	0.916644	0.730292	0.96287	0.999671	0.971384	0.99966	0.642212	0.9995	0.951497	0.780488	0.809519	0.241697	0.594656	-0.0154432	0.499457	0.136128	0.366202	-0.0144038	0.466957	0.149862	0.639987	0.428676	-0.0452116	0.0197855	0.0149737	-0.799521
GeneID:100004922	rhbdd2	0.900609	0.310864	0.548247	0.97408	0.386953	0.395472	0.0977479	0.925961	0.480222	0.770983	0.350601	0.229838	0.928274	0.0115479	0.537493	0.370888	0.5089	0.742288	0.971612	0.995383	0.999797	0.999937	0.982294	0.586698	0.898742	0.999671	0.978091	0.99966	0.557286	0.9995	0.880071	0.988074	0.909417	-0.0315615	-0.177172	-0.108811	-0.0179354	-0.163652	-0.236327	-0.301812	0.0206432	-0.134303	-0.0727598	-0.196793	0.324672	0.0344175	0.434906	0.120419
GeneID:100004929	zeb1a	1.09e-06	2.23e-13	1.94e-07	3.83e-05	2e-10	0.000609849	0.0180549	7.18e-10	8.21e-10	1.59e-08	0.27907	0.816559	0.907097	0.232988	0.0319011	0.955208	0.870101	0.943713	0.935723	0.995383	0.999797	0.999937	0.948923	0.922991	0.978444	0.999671	0.935535	0.99966	0.197934	0.9995	0.871628	0.422836	0.307141	1.69751	2.27787	1.63906	1.65204	2.07726	1.35688	0.861631	2.03928	1.94784	1.9215	0.493285	0.245763	0.0739092	0.444393	-0.613843
GeneID:100004931	zgc:162872	0.0519675	1.33e-05	0.00783256	0.0356898	4.27e-05	0.0604654	0.333089	2.75e-05	0.000649892	0.00835981	0.728975	0.798261	0.64862	0.450175	0.335799	0.988704	0.715355	0.933921	0.984392	0.995383	0.999797	0.999937	0.909686	0.948012	0.866829	0.999671	0.803294	0.99966	0.728266	0.9995	0.930416	0.963764	0.870491	0.502927	0.9437	0.595662	0.669994	0.921584	0.589949	0.273111	0.93869	0.770609	0.670218	-0.133042	0.194774	0.168634	0.245729	-0.238406
GeneID:100004938	si:dkey-63b1.1	1	0.0232308	0.792393	1	0.952672	1	0.595118	0.921171	0.551321	1	1	1	1	1	0.846394	1	1	1	1	0.995383	0.999797	0.999937	1	1	0.652604	0.999671	1	0.99966	1	0.9995	1	1	1	-0.477747	-3.19515	-0.286033	-0.1902	0.0801935	-0.091325	0.597109	-0.120449	-0.671116	-0.519943	0.19805	-0.246885	0.483737	0.395267	0.326093
GeneID:100004941	grpel2	0.222881	0.687033	0.500864	0.85305	0.0352814	0.90279	0.0585992	0.40434	0.419936	0.350849	0.245473	0.959023	0.963619	0.833795	0.145628	0.913626	0.668611	0.957105	0.947216	0.999354	0.999797	0.999937	0.91163	0.973852	0.984589	0.999671	0.975699	0.99966	0.978876	0.9995	0.606692	0.988074	0.608496	0.196272	0.0674043	-0.102671	-0.0684063	0.299912	-0.0432924	0.276201	0.130636	0.128103	-0.164271	-0.209775	-0.0412854	-0.0137061	-0.0513839	-0.191487
GeneID:100004942	si:dkey-171o17.8	0.996582	0.497348	0.0564864	1	0.703301	1	0.397355	0.847801	0.627943	1	1	1	1	1	0.359815	0.9947	0.865826	1	1	0.995383	0.999797	0.999937	0.775197	0.71669	0.588301	0.999671	1	0.99966	1	0.9995	0.718993	1	1	0.00520189	-0.562405	-1.53285	-0.454557	0.33785	0.548023	-0.802798	-0.179918	-0.433344	0.133185	0.144767	0.0355867	-0.705793	-0.0834216	-1.02567
GeneID:100004944	GeneID:100004944	0.29055	0.117365	0.935219	0.959732	0.992487	0.993558	0.276247	0.817449	0.1788	0.920263	1	0.956848	0.984372	0.832796	0.569416	0.501467	0.836151	0.838485	0.369051	0.995383	0.999797	0.999937	0.965029	0.888466	0.840153	0.999671	0.864875	0.945378	1	0.9995	0.889083	0.902488	1	0.644818	0.811518	-0.0546457	0.0847238	0.00849699	0.0117887	0.653507	0.15728	0.736701	0.0911169	-0.124746	-0.184564	0.0263311	-0.221225	-0.374156
GeneID:100004946	trpm4a	0.95079	0.288392	0.00266839	0.507528	0.00115544	0.18531	0.0197904	0.0789014	0.103353	0.1539	0.643327	0.035859	0.00878693	0.190023	0.00142022	0.0296289	0.388731	0.990291	0.666333	0.995383	0.999797	0.999937	0.71926	0.908643	0.0404018	0.999671	0.961753	0.99966	0.970332	0.9995	0.41308	0.744115	0.905606	-0.0149336	0.165897	0.407231	-0.187386	-0.471595	-0.28903	0.348999	-0.266644	0.248431	-0.249747	-0.104122	0.423634	0.413775	0.262264	0.48627
GeneID:100004948	si:ch211-153b23.7	0.506614	0.0502085	0.00106692	1	0.504317	1	0.0452176	0.137055	0.00553432	1	1	1	1	1	0.387593	0.888913	0.768458	1	0.815432	0.995383	0.999797	0.999937	0.858501	0.957034	0.746994	0.999671	0.757519	0.99966	1	0.9995	0.803424	1	1	0.619363	1.35771	2.06268	0.638562	0.59224	0.11017	1.48713	1.10144	1.85962	0.469241	-0.354974	0.767095	0.195582	0.160509	0.795767
GeneID:100004951	GeneID:100004951	0.0471537	0.0398339	0.37442	1	0.0735722	1	0.730701	0.160065	0.0175426	1	1	1	1	1	0.00542792	0.0261178	1	1	1	0.995383	0.999797	0.999937	0.985902	1	0.322751	0.999671	1	0.428452	1	0.0404459	1	1	1	-2.8699	-2.49373	-0.949943	-3.69624	-2.21267	-0.0858888	-0.471578	-1.57412	-3.45961	-2.3403	1.78931	1.46227	0.978184	1.65427	2.46185
GeneID:100004956	cdx1b	0.187133	0.0438881	0.000147282	0.94435	0.000617528	0.47706	0.0544999	0.00162197	0.0854453	0.408396	0.415085	0.9295	0.205513	0.948909	0.144514	0.864867	0.760652	0.556524	0.0222487	0.995383	0.999797	0.999937	0.887224	0.764919	0.854214	0.999671	0.726401	0.99966	0.984318	0.9995	0.5819	0.852343	1	0.453498	0.592916	-1.13938	0.0661234	0.977812	0.381182	-0.661055	0.896536	0.533286	0.323276	-0.319602	0.160984	-0.569897	0.0510649	0.497584
GeneID:100004969	eva1ba	0.174398	0.710162	0.545761	0.860736	0.547528	0.784762	0.0012136	0.00312938	0.664969	0.480164	0.242113	0.901126	0.792623	0.986232	0.786928	0.909058	0.443345	0.896833	0.795659	0.995383	0.999797	0.999937	0.940762	0.995202	0.970807	0.999671	0.905087	0.99966	0.949512	0.936635	0.419809	0.679027	0.349699	-0.343935	-0.0990131	-0.148274	0.10217	-0.162162	-0.134335	0.685065	-0.640003	-0.11897	-0.207607	0.32402	0.11876	-0.0984803	0.00937651	0.0698565
GeneID:100004977	mthfd2	0.00196657	3.28e-09	6.01e-08	0.788659	0.00796722	0.949046	0.100728	0.0284658	3.77e-07	0.451459	0.706882	0.999271	0.478502	0.414942	0.0946742	0.0161686	0.99713	0.779887	0.776279	0.995383	0.999797	0.999937	0.999036	0.659433	0.89859	0.999671	0.635338	0.99966	0.44818	0.9995	0.418407	0.667265	0.214343	1.06435	1.77256	1.60944	-0.21879	0.889117	-0.0574497	0.59364	0.73754	1.55602	0.334345	-0.208562	-0.0023026	-0.345385	-0.388172	0.579998
GeneID:100004978	GeneID:100004978	0.502099	0.501472	0.373483	1	0.554431	1	0.71848	0.250967	0.323333	1	1	1	1	1	0.868009	0.996917	0.817519	1	1	0.995383	0.999797	0.999937	0.879816	0.997819	0.825093	0.999671	1	0.999802	1	0.9995	0.887274	1	1	0.487697	0.436716	0.539445	-0.323738	0.416542	0.623528	0.295333	0.698846	0.625413	-0.547787	0.142737	-0.934835	-0.691696	-1.36774	-0.250383
GeneID:100004990	aftphb	0.246378	0.235596	0.925152	0.681505	0.0359818	0.70344	0.57268	0.00333233	0.75877	0.217251	0.111263	0.846308	0.310909	0.57991	0.927532	0.700237	0.411722	0.765888	0.950568	0.995383	0.999797	0.999937	0.880688	0.937189	0.933398	0.999671	0.998121	0.99966	0.459912	0.9995	0.995887	0.937253	0.886829	0.35722	-0.331537	-0.0314783	0.232483	0.566449	-0.20931	-0.192161	0.747007	-0.10581	-0.397417	-0.513939	-0.230849	-0.416552	-0.271192	0.0402134
GeneID:100005000	nav1b	8.3e-06	3.15e-12	1.42e-06	0.00025954	1.57e-10	0.00347951	0.000274616	1.6e-07	5.91e-07	1.74e-08	0.0118097	0.984816	0.803811	0.987535	0.372191	0.83261	0.562763	0.749812	0.740241	0.995383	0.999797	0.999937	0.917101	0.918617	0.977354	0.999671	0.971827	0.999802	0.113624	0.9995	0.988448	0.40827	0.35316	1.88793	2.62633	1.84341	1.80275	2.5255	1.45366	1.49581	2.10466	1.9537	2.31107	1.1913	0.0343892	0.166183	-0.0130802	-0.349422
GeneID:100005008	GeneID:100005008	0.125466	0.143983	0.0010737	0.970378	0.608057	0.866352	0.000403574	0.908089	0.00475313	0.90692	0.380137	0.981645	0.123125	0.326077	0.11497	0.0126597	0.925119	0.495723	0.929309	0.995383	0.999797	0.999937	0.960617	0.936027	5.78e-05	0.999671	0.160183	0.864043	0.39555	0.133921	0.0212855	0.312077	1	0.435777	0.380475	0.757342	0.0323754	0.16473	0.104205	0.863292	-0.0406573	0.690414	-0.0524266	0.285494	0.0363643	0.504858	0.382465	0.449318
GeneID:100005014	mob1a	0.708512	0.198031	0.104592	0.942722	0.68483	0.625167	0.056265	0.937743	0.100536	0.209431	0.688467	0.70399	0.782208	0.269834	0.046868	0.273801	0.0665005	0.737724	0.3927	0.995383	0.999797	0.999937	0.42511	0.399803	0.97424	0.999671	0.834898	0.99966	0.968624	0.9995	0.84996	0.96814	0.321954	0.102675	0.2639	0.31612	0.0441703	0.103697	-0.193422	0.400475	-0.0216601	0.336596	-0.308402	0.126768	-0.234977	-0.112324	-0.323571	0.476225
GeneID:100005019	dyrk1aa	0.00187955	3.3e-05	0.00144332	0.302602	1.44e-08	0.257602	0.683414	5.65e-09	0.00306932	0.0135227	0.924396	0.97058	0.692294	0.368997	0.351698	0.889259	0.811241	0.690941	0.964203	0.995383	0.999797	0.999937	0.762449	0.417901	0.261495	0.999671	0.528562	0.99966	0.064156	0.9995	0.416723	0.647584	0.164323	-0.387811	-0.465713	-0.359481	-0.212442	-0.644741	-0.212286	-0.066741	-0.665521	-0.349123	-0.325598	-0.0232019	0.0258799	-0.0766973	-0.141451	-0.116827
GeneID:100005026	rilp	0.0246713	0.000730763	0.292213	0.523341	0.0322995	0.39159	0.615712	0.0374094	0.00488216	0.976796	0.373965	0.943963	0.891775	0.922608	0.896549	0.937885	0.982919	0.401272	0.913019	0.995383	0.999797	0.999937	0.942064	0.535849	0.953275	0.999671	0.838431	0.99966	0.221235	0.9995	0.510195	0.767778	0.114259	0.443361	0.582269	0.203816	0.228861	0.406105	0.268311	0.123255	0.386969	0.505701	0.0107491	-0.224686	-0.0755579	0.0532671	0.039163	0.0334218
GeneID:100005028	olfcj1	1	0.211663	0.602638	1	0.118099	1	0.306842	0.0776292	0.164535	1	1	1	1	1	0.731771	1	1	1	1	0.995383	0.999797	0.999937	1	1	0.935702	0.999671	1	0.99966	1	0.9995	1	1	1	2.20225	1.58904	0.764263	-0.412414	1.9946	1.9464	1.49362	2.13881	1.78696	1.72618	0.087179	-1.19979	-0.110283	-1.05691	-0.505546
GeneID:100005030	si:ch73-367f21.6	0.715768	0.855362	0.872381	0.862738	0.960755	0.781955	0.929217	0.524154	0.809088	0.675771	0.732299	0.862257	0.812354	0.643971	0.255175	0.937885	0.354918	0.743059	0.884198	0.995383	0.999797	0.999937	0.809258	0.568136	0.834389	0.999671	0.893076	0.99966	0.722548	0.9995	0.488483	0.833603	1	0.200714	0.0951324	-0.0823672	-0.191698	0.0310556	-0.255228	-0.0588526	-0.304907	0.128464	-0.25025	-0.20066	0.265834	-0.182913	-0.315635	0.539482
GeneID:100005033	None	0.0131131	2.94e-05	0.0549563	0.0221058	0.000257707	0.0871665	0.921668	0.000310923	0.0124269	0.00116761	0.725239	0.821303	0.968322	0.497475	0.00489989	0.707445	0.73184	0.308335	0.606975	0.995383	0.999797	0.999937	0.914287	0.921673	0.918258	0.999671	0.991083	0.99966	0.440778	0.9995	0.828408	0.943911	0.198495	0.593341	0.866279	0.425145	0.676154	0.794234	0.528651	0.0359362	0.777073	0.560225	0.757328	0.128022	-0.169242	-0.0195699	-0.210904	-0.563026
GeneID:100005036	spryd3	0.873639	0.266336	0.000951982	0.500584	0.135714	0.775627	2.23e-05	0.877696	0.269465	0.937516	0.862818	0.942263	0.794321	0.883649	0.0989853	0.491609	0.655452	0.720677	0.982618	0.995383	0.999797	0.999937	0.950375	0.550957	0.932574	0.999671	0.96958	0.99966	0.977676	0.9995	0.89453	0.977524	0.799298	0.0605929	0.294238	0.747849	0.320102	0.398717	-0.162505	0.985965	0.0521232	0.302936	0.0351359	0.0747442	-0.0850796	0.098536	0.0608356	0.34486
GeneID:100005049	fgf1b	0.0504724	0.107959	0.00957741	0.982772	0.294209	0.736726	0.537006	0.889907	0.611101	0.937023	0.810664	0.762648	0.945621	0.631537	0.366948	0.590405	0.755431	0.819776	0.850902	0.995383	0.999797	0.999937	0.944873	0.730093	0.645674	0.999671	0.339594	0.742497	0.42109	0.9995	0.622719	0.826925	1	0.947293	0.731184	1.0885	0.0339672	0.534043	0.325711	-0.371937	-0.0860183	0.282456	-0.0643475	0.21275	-0.453035	-0.0733412	-0.379655	0.49175
GeneID:100005054	lacc1	0.948431	0.1004	0.974762	0.617958	0.673398	0.365739	0.13575	0.213693	0.143768	0.399491	1	0.854351	0.831205	1	0.771124	0.964385	0.96886	0.644598	0.829574	0.995383	0.999797	0.999937	0.774253	0.897987	0.732881	0.999671	0.951647	0.99966	1	0.999591	0.77462	1	1	0.0502026	-0.838156	-0.0195886	-0.514066	-0.259616	-0.758312	0.753216	-0.656304	0.704415	-0.538549	0.29908	0.398621	0.235728	-0.105765	-0.220092
GeneID:100005064	tsen15	0.0145522	0.00295824	0.535541	0.764414	0.515752	0.14713	0.000595728	0.0317585	0.104118	0.0350436	0.604015	0.99517	0.960243	0.754548	0.421777	0.735953	0.822123	0.395736	0.96714	0.995383	0.999797	0.999937	0.996827	0.827645	0.699093	0.999671	0.750267	0.99966	0.798272	0.9995	0.848753	0.921401	1	0.785542	0.852631	0.217399	0.224673	0.247974	0.639027	1.02219	0.656511	0.525806	0.717967	0.22658	0.00883305	-0.0387901	-0.192264	0.297796
GeneID:100005065	stx11b.2	0.56078	0.929947	0.720721	1	0.516869	1	0.300569	0.689173	0.164176	1	1	1	1	1	0.763783	0.77512	0.654029	1	1	0.995383	0.999797	0.999937	0.841023	0.972661	0.837855	0.999671	1	0.99966	1	0.981974	0.665945	1	1	-0.601827	-0.0915569	0.30801	0.133383	0.564627	-0.684601	0.868923	0.359715	-1.29967	-0.734649	0.328284	-0.577781	-0.441844	-0.340925	0.34477
GeneID:100005067	dguok	0.835948	0.958135	0.704822	0.557949	0.48772	0.572951	0.761958	0.366303	0.887123	0.911372	1	0.846963	0.822854	0.918069	0.229611	0.919789	0.96868	0.979993	0.932672	0.995383	0.999797	0.999937	0.737387	0.75146	0.887744	0.999671	0.706494	0.99966	1	0.9995	0.939089	0.742676	1	0.117177	-0.0286513	0.170614	0.440687	0.318396	0.406639	0.166457	0.382479	-0.0763282	0.0748138	-0.134285	-0.625714	0.304719	-0.168045	-0.953276
GeneID:100005069	rps19bp1	0.872535	0.511926	0.108875	0.324346	0.81855	0.909114	0.0104016	0.800092	0.77005	0.618691	0.778446	0.923694	0.982886	0.952014	0.761468	0.796693	0.632523	0.525935	0.530327	0.995383	0.999797	0.999937	0.785237	0.87278	0.886616	0.999671	0.881035	0.99966	0.721626	0.9995	0.582173	0.986069	0.940316	-0.0496954	-0.153542	0.323244	-0.353115	0.0649917	-0.0594028	0.525611	-0.0670934	-0.0787312	-0.144613	0.0989551	-0.0977743	-0.0101696	0.0264805	0.0731619
GeneID:100005075	prkcea	0.879986	0.189312	3.26e-09	0.634375	0.776455	0.929743	0.356486	0.825245	0.415708	0.707054	0.0388607	0.49597	0.00377593	0.736713	7.99e-09	0.0867124	0.371286	0.470252	0.973295	0.995383	0.999797	0.999937	0.883935	0.984599	0.837064	0.999671	0.895364	0.99966	0.959833	0.9995	0.739127	0.899682	0.865275	-0.0236488	-0.140837	-0.54311	-0.101984	0.0395123	0.0233513	-0.113005	-0.0297347	-0.0959681	-0.057149	-0.247789	0.143607	0.277326	-0.0612186	-0.531529
GeneID:100005083	icn2	0.00255678	0.0827438	2.49e-05	0.987589	0.0221489	0.751454	2.53e-06	0.00587975	0.0089228	0.533562	0.642112	0.977016	0.366455	0.811157	0.955448	0.697563	0.601133	0.975267	0.948684	0.999354	0.999797	0.999937	0.905867	0.865399	0.811455	0.999671	0.324205	0.99966	0.770836	0.9995	0.630515	0.90097	0.47742	0.841147	0.47364	1.03345	-0.013249	0.6319	0.185197	1.18685	0.730592	0.696203	0.230165	-0.202042	0.0376154	0.290815	-0.108067	0.0187987
GeneID:100005086	si:ch211-93g23.2	0.266118	0.0633926	0.0144824	1	0.431421	1	0.0794037	0.369621	0.264595	1	1	1	1	1	0.868789	0.937541	0.365807	1	1	0.995383	0.999797	0.999937	0.998059	0.95988	0.822701	0.999671	1	0.99966	1	0.9995	0.874722	1	1	1.38277	1.89973	2.35025	2.10334	1.00196	1.39508	1.94927	1.07193	1.29832	0.407065	0.671203	0.838897	1.46956	0.626439	0.239679
GeneID:100005101	lrrc74b	0.73875	0.503489	0.321779	0.770302	0.841306	0.967346	0.55587	0.439621	0.999347	0.852007	0.29587	0.830519	0.423161	0.552496	0.0409405	0.785117	0.814196	0.795885	0.946917	0.995383	0.999797	0.999937	0.984562	0.759859	0.624175	0.999671	0.767467	0.99966	0.34842	0.610496	0.40875	0.562664	1	-0.135588	0.213904	0.292043	-0.20427	0.0799118	-0.0340773	0.21812	0.246479	-0.000246539	-0.0880607	-0.355122	-0.216819	-0.314053	-0.254949	0.576554
GeneID:100005105	GeneID:100005105	0.00158755	0.000162939	0.000141734	0.282431	0.0615214	0.383927	0.0999152	0.00238535	0.00933911	0.0678161	0.773125	0.661761	0.769055	0.999537	0.186198	0.051607	0.284246	0.707007	0.868572	0.995383	0.999797	0.999937	0.869898	0.333007	0.782166	0.999671	0.717285	0.999802	0.504763	0.9995	0.764516	0.876528	0.230364	-0.746728	-0.809079	-0.803451	-0.414407	-0.451542	-0.337065	0.405271	-0.680021	-0.590378	-0.478822	-0.116883	0.251367	0.119224	0.000559117	-0.303126
GeneID:100005106	plekha7b	0.171174	0.72844	0.315349	0.140583	0.140664	0.982433	0.228297	0.0138366	0.244511	0.277735	0.239699	0.747318	0.667954	0.928067	0.955186	0.142495	0.0926012	0.975214	0.94346	0.996979	0.999797	0.999937	0.965197	0.581597	0.854214	0.999671	0.754728	0.931886	0.286419	0.9995	0.561542	0.560173	0.146397	0.318206	0.0874123	0.215737	0.45305	0.323161	0.0116134	0.285389	0.488723	0.259797	0.27485	-0.28027	-0.205532	0.148285	0.0409047	-0.0183844
GeneID:100005108	slc26a6	0.473477	0.16604	0.386462	0.960512	0.768099	0.820388	0.141776	0.694024	0.0454865	0.514539	0.65221	0.685082	0.763107	0.353599	0.793856	0.366837	0.397205	0.647544	0.708584	0.995383	0.999797	0.999937	0.946896	0.974507	0.3012	0.999671	0.941282	0.99966	0.970495	0.9995	0.831341	0.960413	0.727018	-0.225156	0.349135	0.226273	-0.0388107	0.0975715	0.12917	0.39684	0.120078	0.494202	0.216313	0.168984	0.258167	0.130695	0.300075	0.0816591
GeneID:100005110	c1ql2	0.585575	0.891933	0.249649	0.946581	0.842068	0.975454	0.85369	0.891648	0.916054	0.597753	1	1	0.775953	1	0.325846	0.91845	0.973448	0.75644	0.973844	0.995383	0.999797	0.999937	0.794734	0.592176	0.615645	0.999671	0.699832	0.99966	1	0.9995	0.548562	1	1	-0.596428	0.142056	-1.05089	-0.171651	-0.224146	0.0651444	0.214609	-0.145371	-0.116702	-0.622154	0.713375	-0.0873484	-0.312936	-1.05195	-0.768012
GeneID:100005114	si:ch1073-184j22.2	0.0421856	0.297731	0.091159	0.556244	0.101167	0.0813216	0.486652	0.176374	0.445934	0.0741021	0.690814	0.912529	0.847026	0.636165	0.00907465	0.358701	0.34796	0.46158	0.685081	0.995383	0.999797	0.999937	0.622299	0.744505	0.866283	0.999671	0.978091	0.99966	0.518343	0.9995	0.736992	0.995037	1	-0.509572	-0.254113	0.36976	-0.268598	-0.401376	-0.550362	-0.201559	-0.32718	-0.200614	-0.473082	0.141087	-0.142479	-0.0986387	-0.203712	0.650327
GeneID:100005116	arhgap24	0.212185	0.00625281	0.133308	0.141615	0.0278953	0.217752	0.246635	0.118072	0.294672	0.00633922	0.129756	0.948811	0.221139	0.918174	0.967588	0.766711	0.313058	0.741487	0.903689	0.995383	0.999797	0.999937	0.965979	0.957974	0.764934	0.999671	0.935535	0.999802	0.470392	0.9995	0.989397	0.696145	0.128682	0.211256	0.380011	0.219866	0.325098	0.327596	0.270713	0.196343	0.237359	0.170161	0.422886	0.264403	0.0501489	0.194309	-0.0287623	-0.00789026
GeneID:100005118	ankrd40	0.706125	0.724951	0.22773	0.94799	0.499706	0.968981	0.880345	0.997163	0.557101	0.29674	0.895698	0.763578	0.518656	0.682559	0.808993	0.989426	0.967174	0.950121	0.55076	0.995383	0.999797	0.999937	0.735839	0.998675	0.994773	0.999671	0.734652	0.99966	0.978527	0.9995	0.914191	0.86549	0.970861	0.0713036	-0.0587857	-0.169787	0.0275239	-0.111755	0.0149635	0.0309344	0.000678027	-0.0963959	-0.177817	0.0346386	0.127261	-0.133724	-0.0964852	0.044055
GeneID:100005128	si:dkey-239b22.2	0.00109227	0.523552	0.737352	0.593438	0.000438756	0.973156	0.648989	0.00733992	0.013568	0.652083	0.276045	0.999873	0.654741	0.207764	0.693468	0.386096	0.992084	0.743104	0.863461	0.995383	0.999797	0.999937	0.554454	0.963439	0.983124	0.999671	0.79987	0.99966	0.88211	0.9995	0.65092	0.933465	0.729975	0.68137	-0.150004	-0.0814238	0.219766	0.695275	-0.0187581	0.123719	0.53867	-0.503313	0.132242	-0.293639	0.000172818	0.142356	0.298599	-0.0953034
GeneID:100005130	calhm3	0.746427	0.922051	0.880404	0.489527	0.912036	0.9127	0.589726	0.88318	0.721939	0.793196	1	1	0.50286	1	0.0777354	0.482305	0.43077	0.675981	0.763136	0.995383	0.999797	0.999937	0.312204	0.663348	0.877736	0.999671	0.959156	0.885799	1	0.0074775	0.264224	1	1	0.293971	-0.0889753	-0.126444	0.819996	0.107444	0.180722	0.455152	-0.130459	-0.306452	0.265091	1.25356	-0.414631	0.922327	-0.973443	1.96616
GeneID:100005148	ar	0.461822	0.53652	0.824982	0.98042	0.107756	0.831462	0.522712	0.686757	0.276591	0.846398	0.501097	0.86087	0.99767	0.739831	0.12053	0.0438113	0.238898	0.971202	0.948571	0.995383	0.999797	0.999937	0.969996	0.973386	0.995883	0.999671	0.993155	0.99966	0.884571	0.9995	0.989204	0.924408	1	-0.309604	-0.235953	0.0891987	0.0273847	-0.582738	-0.166566	-0.27471	-0.165423	-0.403669	-0.104397	-0.309511	0.269973	-0.00272289	-0.242956	-0.643803
GeneID:100005174	dnmbp	0.911041	0.844578	0.0651163	0.866266	0.422746	0.932823	0.0873973	0.0479791	0.982054	0.792912	0.864942	0.720823	0.0976995	0.0459643	0.961735	0.969557	0.209413	0.784548	0.905474	0.995383	0.999797	0.999937	0.857532	0.83131	0.737904	0.999671	0.674869	0.979993	0.114781	0.9995	0.676583	0.818325	0.292375	0.0199199	0.0288946	-0.204424	-0.0509733	0.106767	-0.0248276	-0.207125	0.226192	0.00358889	-0.04643	-0.0366772	0.106957	0.193377	0.226117	0.00751026
GeneID:100005176	calhm1	0.155472	0.0667733	0.00610422	1	0.0117885	1	0.00188022	0.0920747	0.0144509	1	1	1	1	1	0.000638303	0.0546025	0.941967	1	1	0.995383	0.999797	0.999937	0.99122	0.673517	0.327735	0.999671	1	0.953085	1	0.0154611	0.241258	1	1	2.1124	2.36413	3.25138	1.73272	3.19293	0.95536	3.81614	2.25305	3.06629	1.52076	2.91142	-0.70951	1.14	0.14012	3.08374
GeneID:100005187	GeneID:100005187	0.714402	0.019697	0.0223366	0.330571	0.0448173	0.887455	0.0105539	0.173233	0.179976	0.131824	0.617743	0.97276	0.598575	0.388091	6.31e-05	0.867372	0.917715	0.184636	0.469039	0.995383	0.999797	0.999937	0.233358	0.807482	0.603034	0.999671	0.767467	0.99966	0.258285	0.9995	0.597379	0.699843	0.27693	0.0893558	0.396094	-0.388329	0.292005	0.363463	0.0620431	-0.463595	0.25299	0.251772	0.309332	0.133941	-0.0340344	-0.134384	-0.195167	-0.599659
GeneID:100005189	mybl2a	0.277517	0.149686	0.20808	0.583049	0.598981	0.748937	0.452387	0.00284424	0.298187	0.990011	0.489822	0.90036	0.902889	0.901553	0.000312179	0.177556	0.27788	0.0387239	0.999069	0.995383	0.999797	0.999937	0.968955	0.95988	0.899307	0.999671	0.93332	0.99966	0.205678	0.97564	0.788046	0.938882	0.461876	-0.160497	-0.184917	0.157587	0.135933	-0.0815187	-0.08601	-0.118146	-0.363288	-0.144039	0.00323319	0.118856	0.0838518	-0.0371859	-0.0373299	0.506495
GeneID:100005195	map7d2a	0.067249	0.350679	3.11e-10	0.378316	0.0356859	0.706791	0.645042	0.00747134	0.695469	0.531294	0.789868	0.882785	0.347877	0.162119	1.9e-13	0.692607	0.545896	0.00984	0.209979	0.995383	0.999797	0.999937	0.344272	0.989607	0.996416	0.999671	0.629135	0.99966	0.594895	0.9995	0.857269	0.821522	0.452986	0.221621	0.112081	-0.62389	0.171734	0.238875	0.0869532	-0.0681978	0.289081	0.0551097	0.0943843	-0.0513103	0.0662293	0.128515	-0.174155	-0.694019
GeneID:100005205	dusp28	0.0280142	0.00306875	1.33e-06	0.153959	0.00822991	0.718677	0.414583	0.00230219	0.00988866	0.356073	0.975292	0.588262	0.499508	0.835486	0.192813	0.555502	0.672221	0.779697	0.93716	0.999354	0.999797	0.999937	0.930751	0.653099	0.871811	0.999671	0.396172	0.953085	0.605817	0.954984	0.628917	0.784403	1	0.822825	0.973221	1.47309	0.767042	0.917104	0.274864	0.365699	1.01746	0.887036	0.420344	-0.0198606	-0.514617	0.365621	0.150068	0.497327
GeneID:100005208	stard13b	0.190346	0.311814	0.101721	0.700332	0.150522	0.889167	0.255988	0.0630395	0.0750925	0.924286	0.0860158	0.8339	0.959122	0.00284298	0.203822	0.7162	0.930578	0.446917	0.908795	0.996964	0.999797	0.999937	0.976019	0.503793	0.946722	0.999671	0.911769	0.99966	0.688489	0.9995	0.76691	0.805828	0.714303	-0.234418	-0.168901	-0.252836	-0.131194	-0.242356	0.05369	0.20177	-0.294911	-0.28671	-0.0255436	0.318037	-0.105727	0.016172	-0.397586	-0.184212
GeneID:100005214	GeneID:100005214	0.120183	0.111411	0.400675	0.299373	0.0335296	0.843905	0.157764	0.0332647	0.847123	0.200119	0.848414	0.897696	0.237996	0.905795	0.340973	0.0553115	0.0104843	0.997995	0.997521	0.995383	0.999797	0.999937	0.944994	0.698851	0.784626	0.999671	0.718601	0.99966	0.0681433	0.9995	0.601769	0.834367	0.634118	-0.283681	-0.263378	0.145602	-0.286263	-0.356111	-0.0757202	0.252107	-0.348361	0.0421558	-0.250952	0.0573239	0.0891356	0.214511	-0.0371206	-0.151044
GeneID:100005227	lingo4a	0.14709	0.20449	0.226211	1	0.8534	1	0.0212641	0.91177	0.044389	1	1	1	1	1	0.556999	0.829182	0.796235	1	1	0.995383	0.999797	0.999937	0.547751	0.94532	0.848809	0.999671	1	0.99966	1	0.9995	0.899429	1	1	-1.22107	-0.951152	-0.890592	-0.7703	-0.174379	-0.419508	-2.20485	-0.100797	-1.60274	-0.42017	-0.264278	0.820694	1.51575	0.849146	-0.608408
GeneID:100005257	nptxrb	0.291585	0.000151443	0.154869	0.634178	0.0107168	0.394199	0.199601	0.00878879	0.183414	0.311133	0.173074	0.861957	0.846273	0.703691	0.58789	0.845188	0.905741	0.830387	0.932838	0.995383	0.999797	0.999937	0.999892	0.995759	0.77603	0.999671	0.941283	0.99966	0.858909	0.9995	0.832221	0.969354	0.646519	-0.248934	-0.715916	-0.285336	-0.198129	-0.515165	-0.287648	-0.293964	-0.514764	-0.284263	-0.251514	0.333474	-0.138448	-0.0762895	-0.131038	-0.129327
GeneID:100005261	jam2a	0.225735	0.0572438	3.93e-06	0.322936	0.328634	0.890426	0.235069	0.157786	0.272012	0.657432	0.0727335	0.880843	0.936477	0.152265	0.46049	0.98107	0.810773	0.706998	0.971344	0.995383	0.999797	0.999937	0.490503	0.779231	0.983698	0.999671	0.913283	0.99966	0.495672	0.9995	0.814426	0.912645	0.342274	-0.282319	-0.380006	-0.858784	-0.343825	-0.223062	-0.0686073	-0.275978	-0.297866	-0.242029	-0.126728	-0.417473	0.151603	0.0427178	0.392797	0.193448
GeneID:100005267	si:dkey-51a16.9	0.0357461	1.05e-05	2.19e-15	0.38865	0.0341504	0.942761	0.127859	0.00667969	0.0121273	0.107086	0.671558	0.796612	0.0654273	0.468684	0.0250426	0.796354	0.915542	0.957292	0.769213	0.995383	0.999797	0.999937	0.969996	0.96537	0.907799	0.999671	0.981219	0.99966	0.521485	0.936635	0.468923	0.606182	0.123379	-0.346457	-0.620714	-1.07409	-0.234209	-0.332989	-0.0281068	-0.255043	-0.405583	-0.379122	-0.285401	0.10243	0.134518	0.305304	0.163981	-0.352947
GeneID:100005268	cpeb3	0.000196376	2.57e-07	1.33e-06	0.00246979	1.8e-05	0.00719253	0.0018203	1.61e-05	0.000803738	5.56e-05	0.156082	0.966993	0.772993	0.819889	0.540292	0.758324	0.1424	0.780969	0.836132	0.999354	0.999797	0.999937	0.911034	0.916837	0.978828	0.999671	0.985123	0.99966	0.439582	0.9995	0.985938	0.726147	0.2174	1.29575	1.61105	1.49641	1.26434	1.40753	1.10576	1.06114	1.4119	1.11015	1.39075	0.609929	-0.0868624	0.160606	-0.134908	0.223748
GeneID:100005273	scarf1	0.572826	1.63e-05	0.417692	0.474076	0.834965	0.842299	0.900324	0.296804	0.00534274	0.718553	0.206326	0.674601	0.754552	0.35245	0.189894	0.904156	0.98775	0.930891	0.936237	0.999611	0.999797	0.999937	0.979364	0.96537	0.999645	0.999671	0.941282	0.99966	0.878008	0.9995	0.989311	0.983966	0.836464	0.150337	0.787287	0.177748	0.273325	0.0597189	0.0967447	-0.0404808	0.232511	0.546664	0.109844	-0.311165	0.261301	-0.140227	0.300265	0.322996
GeneID:100005291	ercc6l	0.913654	0.504862	0.000438977	0.970353	0.026832	0.650927	0.311198	0.647301	0.0406088	0.607151	0.762589	0.0706414	0.0071375	0.090297	6.71e-32	0.993707	0.636471	0.140405	0.149607	0.997357	0.999797	0.999937	0.761019	0.997785	0.523614	0.797896	0.333875	0.99966	0.193112	0.9995	0.730356	0.435066	0.449738	-0.0186463	-0.0824353	0.346281	0.0136313	-0.248048	0.0980698	0.129356	0.0603035	-0.227734	0.0782914	-0.0517152	-0.24766	-0.268329	0.190937	1.00033
GeneID:100005295	chrnb1l	0.781236	0.411775	0.859988	0.875436	0.305764	0.802865	0.406412	0.952324	0.738876	0.958788	1	0.917156	0.51063	0.968116	0.0242696	0.0515149	0.358771	0.906576	0.952503	0.995383	0.999797	0.999937	0.898459	0.628099	0.698228	0.999671	0.897892	0.99966	1	0.9995	0.60615	0.908061	1	-0.21934	-0.510293	0.12148	-0.237942	-0.65835	0.310885	-0.577793	0.0472448	-0.240054	-0.0525984	-0.480441	0.385286	0.697763	-0.0749946	-1.52277
GeneID:100005297	epgn	0.00458161	0.171335	4.47e-14	0.767986	0.0986187	0.672033	0.966751	0.0958961	0.000637919	0.939935	0.686039	0.687501	0.188247	0.956921	6.46e-07	0.95332	0.945148	0.923509	0.627908	0.995383	0.999797	0.999937	0.482215	0.979626	0.977403	0.999671	0.570997	0.99966	0.939073	0.9995	0.765874	0.980853	0.328908	0.675442	0.328119	1.49386	-0.163627	0.406284	0.199771	-0.0163977	0.39817	0.74851	-0.0311544	0.148697	0.30115	0.437453	0.0359706	1.11441
GeneID:100005300	lcmt2	0.674741	0.997003	0.281744	0.970257	0.419693	0.81861	0.657221	0.87533	0.91094	0.741402	0.971756	0.905983	0.155414	0.978363	0.646459	0.843144	0.77452	0.894663	0.795815	0.995383	0.999797	0.999937	0.95919	0.755628	0.845069	0.999671	0.834776	0.99966	0.825435	0.986375	0.953512	0.979517	1	-0.157182	-0.00168184	0.298267	-0.0349182	0.253211	0.143073	-0.169489	0.0567392	0.041818	0.13456	0.0193158	-0.290556	0.720173	0.0325214	-0.244688
GeneID:100005301	jam2b	0.959581	0.0963439	0.637376	0.918108	0.217851	0.695564	0.956222	0.900395	0.361063	0.945574	1	0.789978	0.643661	0.942472	0.286264	0.995357	0.561471	0.706998	0.943439	0.995383	0.999797	0.999937	0.618033	0.764919	0.854214	0.999671	0.913284	0.99966	1	0.9995	0.931061	0.980747	1	0.0335701	0.643427	-0.221262	0.119811	0.525862	0.317868	0.0376879	0.0675072	0.401641	0.0491676	-0.721243	0.415374	-0.404158	-0.0828897	0.671747
GeneID:100005308	None	0.668059	0.447369	0.0534284	1	0.217514	1	2.66e-06	0.849936	0.246873	1	1	1	1	1	0.387593	0.87973	1	1	1	0.995383	0.999797	0.999937	0.162781	1	0.193242	0.999671	1	0.99966	1	0.996771	1	1	1	-0.551157	-0.847514	1.35433	0.849077	1.01175	1.27993	2.90272	0.205412	0.947526	-1.02384	-0.418951	-0.925411	-0.402774	0.0085125	0.522916
GeneID:100005325	scn1bb	0.765584	0.922203	0.119022	0.853837	0.265406	0.95856	0.00234749	0.55742	0.0919175	0.739654	0.159513	0.58313	0.984372	0.925587	5.69e-09	0.5674	0.356327	0.696783	0.416969	0.995383	0.999797	0.999937	0.736075	0.769829	0.991178	0.999671	0.950281	0.99966	0.96167	0.9995	0.956165	0.973668	0.236363	-0.0699296	0.0222325	-0.258912	0.080883	-0.207467	-0.0232475	-0.512968	-0.114597	-0.292627	0.0824243	0.285771	0.183252	0.00709102	-0.0297863	-0.753494
GeneID:100005326	None	0.564709	0.0614789	0.0862906	0.372522	0.880444	0.776716	0.892138	0.952817	0.707729	0.629773	1	0.879238	0.932484	0.35245	0.532555	0.945421	0.548827	0.380294	0.815432	0.995383	0.999797	0.999937	0.850011	0.937189	0.800756	0.999671	0.999506	0.999802	1	0.9995	0.748498	0.919922	1	0.36075	0.868892	0.793229	0.737552	0.106219	-0.322856	-0.106002	-0.0416548	0.232201	0.330041	-0.608442	-0.290832	0.0802073	-0.582407	0.339011
GeneID:100005341	wipf1a	0.064208	0.159717	0.246055	0.958495	0.0340784	0.453614	0.00579893	0.143407	0.364498	0.498161	1	0.857878	0.937587	1	0.993391	0.839224	0.812353	0.876407	0.850168	0.995383	0.999797	0.999937	0.965979	0.386589	0.960283	0.999671	0.990417	0.99966	1	0.9995	0.842261	1	1	1.40386	1.02946	0.862953	-0.135903	1.50031	0.948334	1.89348	1.08137	0.74659	0.670595	0.0628524	0.364355	-0.0940961	0.18545	-0.00629964
GeneID:100005359	si:ch211-286b4.4	0.355143	0.653624	0.641356	0.456098	0.693521	0.801956	0.741386	0.601187	0.262715	0.905501	1	0.845595	0.891456	0.99286	0.839096	0.542999	0.88137	0.887712	0.641995	0.995383	0.999797	0.999937	0.231224	0.633849	0.992795	0.999671	0.904294	0.99966	1	0.9995	0.661445	0.877339	1	0.607819	0.295583	0.296304	0.74455	0.281552	0.316004	0.261443	0.344181	0.665047	0.115115	-0.579451	-0.361901	-0.13582	0.00947402	0.131891
GeneID:100005368	GeneID:100005368	0.438971	0.401413	0.626509	0.481008	0.114611	0.661299	0.239506	0.789676	0.903648	0.607927	1	0.992981	0.880163	0.524105	0.101316	0.719891	0.893947	0.761959	0.838181	0.995383	0.999797	0.999937	0.863571	0.760118	0.681856	0.999671	0.67318	0.99966	1	0.9995	0.962131	0.85479	1	0.659187	0.631468	0.388153	0.889281	1.1188	0.608906	0.923903	0.239899	0.118277	0.500166	-0.0547469	-0.0208392	0.143638	-0.459935	-0.811516
GeneID:100005372	ice2	0.00227027	0.0019444	0.0131854	0.880769	7.11e-05	0.494379	0.0764785	0.014137	0.00117219	0.060807	0.804806	0.938769	0.954898	0.977036	0.793751	0.165122	0.0868555	0.964468	0.913368	0.995383	0.999797	0.999937	0.846429	0.836768	0.723569	0.999671	0.799825	0.99966	0.50536	0.9995	0.705439	0.83216	0.322278	-0.591592	-0.550848	-0.441834	-0.0756333	-0.7212	-0.22984	-0.359089	-0.453223	-0.588805	-0.397989	-0.0823759	0.0902734	-0.0285836	-0.0154856	0.069044
GeneID:100005373	greb1l	0.0177226	0.177909	6.11e-08	0.471601	0.310975	0.84548	0.0261201	0.257667	0.930292	0.468605	0.69702	0.334654	0.105146	0.0111458	0.649708	0.492187	0.906212	0.00676849	0.496318	0.999354	0.999797	0.999937	0.522492	0.984234	0.995883	0.999671	0.917589	0.99966	0.622485	0.9995	0.954846	0.973853	0.587018	-0.333921	0.183213	0.625375	-0.178253	-0.151927	0.0605193	0.300957	0.161371	-0.0160161	0.126125	0.083883	0.223831	0.24014	0.339288	-0.0737456
GeneID:100005375	None	0.441398	0.422022	0.0237792	1	0.0920308	1	0.113899	0.249187	0.428015	1	1	1	1	1	0.0778076	0.275909	0.907016	1	1	0.995383	0.999797	0.999937	0.281544	0.593167	0.968234	0.999671	1	0.869867	1	0.9995	0.515162	1	1	0.692258	0.641135	1.51048	-0.446078	1.25642	0.542546	1.22471	0.889102	0.658339	-0.0474555	0.0648673	-0.495743	0.269286	0.859599	1.79993
[truncated: 21,065 more rows]
[truncated: 51 more columns]

## Sheet: Table S6
Supplementary Table 6: Gene Specific Primers for RT-qPCR Analysis
Gene	Forward primer (5'->3')	Reverse primer (5'->3')
cyp1a	TGCCGATTTCATCCCTTTCC	AGAGCCGTGCTGATAGTGTC
[truncated: 8 more rows]
